# Supplementary material for: 2-Amino-4,6-dimeth­oxy­pyrimidin-1-ium 2,2-dichloro­acetate
Source: Acta Crystallogr Sect E Struct Rep Online. 2012 May 26;68(Pt 6):o1898. doi: 10.1107/S1600536812021496 (PMC3379456; doi:10.1107/S1600536812021496)
Supplement: Supplementary file 1 [file e-68-o1898-sup1.cif]

##############################################################################
#                                                                            #
# This CIF contains the data in a paper accepted for publication in          #
# Acta Crystallographica Section E. It conforms to the requirements of       #
# Notes for Authors for Acta Crystallographica Section E, and has been       #
# peer reviewed under the auspices of the IUCr Commission on Journals.       #
#                                                                            #
# Full details of the Crystallographic Information File format               #
# are given in the paper "The Crystallographic Information File (CIF):       #
# a New Standard Archive File for Crystallography" by S. R. Hall, F. H.      #
# Allen and I. D. Brown [Acta Cryst. (1991), A47, 655-685].                  #
#                                                                            #
# The current version of the core CIF dictionary is obtainable from          #
# ftp://ftp.iucr.org/pub/cif_core.dic.                                       #
#                                                                            #
# Software is freely available for graphical display of the structure(s)     #
# in this CIF. For information consult the CIF software page                 #
# http://www.iucr.org/resources/cif/software.                                #
#                                                                            #
# This file may be used for bona fide research purposes within the           #
# scientific community so long as proper attribution is given to the journal # 
# article from which it was obtained.                                        #
#                                                                            #
##############################################################################
data_I
_audit_creation_method     SHELXL-97
_chemical_name_systematic
;
2-Amino-4,6-dimethoxypyrimidin-1-ium 2,2-dichloroacetate
;
_chemical_name_common     ?
_chemical_formula_moiety     'C6 H10 N3 O2 +, C2 H Cl2 O2 -'
_chemical_formula_sum     'C8 H11 Cl2 N3 O4'
_chemical_formula_iupac     'C6 H10 N3 O2 +, C2 H Cl2 O2 -'
_chemical_formula_weight     284.10
_chemical_melting_point     ?
_symmetry_cell_setting     triclinic
_symmetry_space_group_name_H-M     'P -1'
_symmetry_space_group_name_Hall     '-P 1'
loop_
    _symmetry_equiv_pos_as_xyz
    'x, y, z'
    '-x, -y, -z'
_cell_length_a     6.8502(14)
_cell_length_b     8.6667(17)
_cell_length_c     11.255(2)
_cell_angle_alpha     67.4800(10)
_cell_angle_beta     87.320(2)
_cell_angle_gamma     85.970(2)
_cell_volume     615.6(2)
_cell_formula_units_Z     2
_cell_measurement_reflns_used     3794
_cell_measurement_theta_min     3.535
_cell_measurement_theta_max     27.475
_cell_measurement_temperature     293(2)
_exptl_crystal_description     block
_exptl_crystal_colour     colorless
_exptl_crystal_size_max     0.45
_exptl_crystal_size_mid     0.43
_exptl_crystal_size_min     0.35
_exptl_crystal_density_diffrn     1.533
_exptl_crystal_density_meas     ?
_exptl_crystal_density_method     'not measured'
_exptl_crystal_F_000     292
_exptl_absorpt_coefficient_mu     0.534
_exptl_absorpt_correction_type     multi-scan
_exptl_absorpt_process_details     '(SADABS; Sheldrick, 1996)'
_exptl_absorpt_correction_T_min     0.7951
_exptl_absorpt_correction_T_max     0.8351
_exptl_special_details
;
;
_diffrn_ambient_temperature     293(2)
_diffrn_radiation_type     MoK\a
_diffrn_radiation_wavelength     0.71073
_diffrn_radiation_source     'fine-focus sealed tube'
_diffrn_radiation_monochromator     graphite
_diffrn_measurement_device_type     'Bruker SMART CCD'
_diffrn_measurement_method     '\f and \w scans'
_diffrn_detector_area_resol_mean     ?
_diffrn_reflns_number     4710
_diffrn_reflns_av_R_equivalents     0.0258
_diffrn_reflns_av_sigmaI/netI     0.0330
_diffrn_reflns_theta_min     3.53
_diffrn_reflns_theta_max     25.02
_diffrn_reflns_theta_full     25.02
_diffrn_measured_fraction_theta_max     0.998
_diffrn_measured_fraction_theta_full     0.998
_diffrn_reflns_limit_h_min     -8
_diffrn_reflns_limit_h_max     7
_diffrn_reflns_limit_k_min     -10
_diffrn_reflns_limit_k_max     10
_diffrn_reflns_limit_l_min     -13
_diffrn_reflns_limit_l_max     13
_diffrn_standards_number     ?
_diffrn_standards_interval_count     ?
_diffrn_standards_interval_time     ?
_diffrn_standards_decay_%     ?
_refine_special_details
;
Refinement of <i>F</i>^2^ against ALL reflections. The weighted <i>R</i>-factor
<i>wR</i> and goodness of fit <i>S</i> are based on <i>F</i>^2^, conventional
<i>R</i>-factors <i>R</i> are based on <i>F</i>, with <i>F</i> set to zero for
negative <i>F</i>^2^. The threshold expression of <i>F</i>^2^ >
\s(<i>F</i>^2^) is used only for calculating <i>R</i>-factors(gt) <i>etc</i>.
and is not relevant to the choice of reflections for refinement.
<i>R</i>-factors based on <i>F</i>^2^ are statistically about twice as large
as those based on <i>F</i>, and <i>R</i>- factors based on ALL data will be
even larger.
;
_reflns_number_total     2173
_reflns_number_gt     1806
_reflns_threshold_expression     I>2\s(I)
_refine_ls_structure_factor_coef     Fsqd
_refine_ls_matrix_type     full
_refine_ls_R_factor_all     0.0654
_refine_ls_R_factor_gt     0.0542
_refine_ls_wR_factor_gt     0.1747
_refine_ls_wR_factor_ref     0.1996
_refine_ls_goodness_of_fit_ref     1.088
_refine_ls_restrained_S_all     1.088
_refine_ls_number_reflns     2173
_refine_ls_number_parameters     156
_refine_ls_number_restraints     0
_refine_ls_hydrogen_treatment     constr
_refine_ls_weighting_scheme     calc
_refine_ls_weighting_details
         'calc w=1/[\s^2^(Fo^2^)+(0.1265P)^2^+0.3628P] where P=(Fo^2^+2Fc^2^)/3'
_atom_sites_solution_hydrogens     geom
_atom_sites_solution_primary     direct
_atom_sites_solution_secondary     difmap
_refine_ls_shift/su_max     0.000
_refine_ls_shift/su_mean     0.000
_refine_diff_density_max     0.448
_refine_diff_density_min     -0.394
_refine_ls_extinction_method     none
_refine_ls_extinction_coef     ?
loop_
    _atom_type_symbol
    _atom_type_description
    _atom_type_scat_dispersion_real
    _atom_type_scat_dispersion_imag
    _atom_type_scat_source
    'C' 'C' 0.0033 0.0016
                         'International Tables Vol C Tables 4.2.6.8 and 6.1.1.4'
    'H' 'H' 0.0000 0.0000
                         'International Tables Vol C Tables 4.2.6.8 and 6.1.1.4'
    'N' 'N' 0.0061 0.0033
                         'International Tables Vol C Tables 4.2.6.8 and 6.1.1.4'
    'O' 'O' 0.0106 0.0060
                         'International Tables Vol C Tables 4.2.6.8 and 6.1.1.4'
    'Cl' 'Cl' 0.1484 0.1585
                         'International Tables Vol C Tables 4.2.6.8 and 6.1.1.4'
_computing_data_collection     'SMART (Bruker, 1997)'
_computing_cell_refinement     'SAINT (Bruker, 1997)'
_computing_data_reduction     'SAINT (Bruker, 1997)'
_computing_structure_solution     'SHELXS97 (Sheldrick, 2008)'
_computing_structure_refinement     'SHELXL97 (Sheldrick, 2008)'
_computing_molecular_graphics
                             'SHELXTL (Sheldrick, 2008) and PLATON (Spek, 2009)'
_computing_publication_material     'SHELXTL (Sheldrick, 2008)'
loop_
    _atom_site_type_symbol
    _atom_site_label
    _atom_site_fract_x
    _atom_site_fract_y
    _atom_site_fract_z
    _atom_site_U_iso_or_equiv
    _atom_site_adp_type
    _atom_site_calc_flag
    _atom_site_refinement_flags
    _atom_site_occupancy
    _atom_site_symmetry_multiplicity
    _atom_site_disorder_assembly
    _atom_site_disorder_group
    Cl Cl1 0.11057(16) 0.15674(13) 0.03526(9) 0.0641(4) Uani d . 1 1 . .
    Cl Cl2 0.44050(14) 0.24515(19) 0.14101(11) 0.0804(5) Uani d . 1 1 . .
    N N1 0.5368(4) 0.7901(3) 0.4560(2) 0.0365(6) Uani d . 1 1 . .
    N N2 0.3706(3) 0.6207(3) 0.6442(2) 0.0336(6) Uani d . 1 1 . .
    H H2 0.2667 0.6043 0.6924 0.040 Uiso calc R 1 1 . .
    N N3 0.2252(4) 0.8660(3) 0.5053(3) 0.0450(7) Uani d . 1 1 . .
    H H3A 0.2264 0.9542 0.4356 0.054 Uiso calc R 1 1 . .
    H H3B 0.1235 0.8474 0.5555 0.054 Uiso calc R 1 1 . .
    O O1 0.4900(3) 0.3802(3) 0.7880(2) 0.0487(6) Uani d . 1 1 . .
    O O2 0.8446(3) 0.7020(3) 0.4156(2) 0.0530(7) Uani d . 1 1 . .
    O O3 0.0938(4) 0.1810(3) 0.3189(2) 0.0511(7) Uani d . 1 1 . .
    O O4 -0.0703(4) 0.4064(3) 0.1873(2) 0.0653(8) Uani d . 1 1 . .
    C C1 0.3790(4) 0.7598(3) 0.5350(3) 0.0332(6) Uani d . 1 1 . .
    C C2 0.5248(4) 0.5073(4) 0.6779(3) 0.0367(7) Uani d . 1 1 . .
    C C3 0.6887(4) 0.5305(4) 0.6026(3) 0.0389(7) Uani d . 1 1 . .
    H H3 0.7962 0.4540 0.6232 0.047 Uiso calc R 1 1 . .
    C C4 0.6855(4) 0.6780(4) 0.4910(3) 0.0384(7) Uani d . 1 1 . .
    C C5 0.6408(6) 0.2493(5) 0.8325(4) 0.0651(11) Uani d . 1 1 . .
    H H5A 0.6728 0.2056 0.7670 0.098 Uiso calc R 1 1 . .
    H H5B 0.5956 0.1614 0.9089 0.098 Uiso calc R 1 1 . .
    H H5C 0.7551 0.2931 0.8514 0.098 Uiso calc R 1 1 . .
    C C6 0.8456(6) 0.8491(5) 0.3002(4) 0.0614(10) Uani d . 1 1 . .
    H H6A 0.7688 0.8339 0.2367 0.092 Uiso calc R 1 1 . .
    H H6B 0.9777 0.8690 0.2682 0.092 Uiso calc R 1 1 . .
    H H6C 0.7910 0.9432 0.3181 0.092 Uiso calc R 1 1 . .
    C C7 0.0616(4) 0.2935(4) 0.2130(3) 0.0378(7) Uani d . 1 1 . .
    C C8 0.1932(4) 0.2995(4) 0.0968(3) 0.0394(7) Uani d . 1 1 . .
    H H8 0.1832 0.4127 0.0302 0.047 Uiso calc R 1 1 . .
loop_
    _atom_site_aniso_label
    _atom_site_aniso_U_11
    _atom_site_aniso_U_22
    _atom_site_aniso_U_33
    _atom_site_aniso_U_12
    _atom_site_aniso_U_13
    _atom_site_aniso_U_23
    Cl1 0.0840(8) 0.0668(7) 0.0495(6) -0.0127(5) -0.0068(5) -0.0292(5)
    Cl2 0.0425(6) 0.1419(12) 0.0752(7) 0.0083(6) -0.0034(5) -0.0639(8)
    N1 0.0382(13) 0.0356(13) 0.0345(13) -0.0043(10) 0.0020(10) -0.0121(10)
    N2 0.0329(12) 0.0350(13) 0.0292(12) 0.0017(10) 0.0014(9) -0.0089(10)
    N3 0.0435(14) 0.0386(14) 0.0392(14) 0.0085(11) 0.0022(11) -0.0016(11)
    O1 0.0530(13) 0.0411(12) 0.0371(12) 0.0138(10) 0.0023(10) -0.0015(9)
    O2 0.0392(12) 0.0607(16) 0.0543(14) -0.0042(11) 0.0145(10) -0.0181(12)
    O3 0.0588(15) 0.0438(13) 0.0337(12) 0.0107(10) 0.0032(10) 0.0012(10)
    O4 0.0660(16) 0.0588(16) 0.0430(13) 0.0296(13) 0.0131(12) 0.0046(11)
    C1 0.0372(15) 0.0319(14) 0.0311(14) -0.0031(11) -0.0025(11) -0.0124(11)
    C2 0.0424(16) 0.0340(15) 0.0334(14) 0.0028(12) -0.0045(12) -0.0128(12)
    C3 0.0330(15) 0.0410(16) 0.0416(16) 0.0042(12) -0.0039(12) -0.0152(13)
    C4 0.0348(15) 0.0445(17) 0.0396(16) -0.0071(13) 0.0019(12) -0.0197(13)
    C5 0.070(2) 0.059(2) 0.0451(19) 0.0295(19) -0.0043(18) -0.0025(17)
    C6 0.057(2) 0.068(3) 0.052(2) -0.0141(18) 0.0182(17) -0.0157(18)
    C7 0.0431(16) 0.0315(15) 0.0340(15) 0.0008(12) 0.0002(12) -0.0076(12)
    C8 0.0445(17) 0.0375(16) 0.0339(15) 0.0009(12) 0.0003(12) -0.0116(12)
_geom_special_details
;
All e.s.d.'s (except the e.s.d. in the dihedral angle between two l.s. planes)
are estimated using the full covariance matrix. The cell e.s.d.'s are taken
into account individually in the estimation of e.s.d.'s in distances, angles
and torsion angles; correlations between e.s.d.'s in cell parameters are only
used when they are defined by crystal symmetry. An approximate (isotropic)
treatment of cell e.s.d.'s is used for estimating e.s.d.'s involving l.s.
planes.
;
loop_
    _geom_bond_atom_site_label_1
    _geom_bond_atom_site_label_2
    _geom_bond_site_symmetry_2
    _geom_bond_distance
    _geom_bond_publ_flag
    Cl1 C8 . 1.767(3) ?
    Cl2 C8 . 1.768(3) ?
    N1 C4 . 1.320(4) ?
    N1 C1 . 1.342(4) ?
    N2 C2 . 1.354(4) ?
    N2 C1 . 1.355(4) ?
    N2 H2 . 0.8600 ?
    N3 C1 . 1.315(4) ?
    N3 H3A . 0.8600 ?
    N3 H3B . 0.8600 ?
    O1 C2 . 1.330(4) ?
    O1 C5 . 1.433(4) ?
    O2 C4 . 1.327(4) ?
    O2 C6 . 1.430(5) ?
    O3 C7 . 1.234(4) ?
    O4 C7 . 1.241(4) ?
    C2 C3 . 1.353(4) ?
    C3 C4 . 1.408(4) ?
    C3 H3 . 0.9300 ?
    C5 H5A . 0.9600 ?
    C5 H5B . 0.9600 ?
    C5 H5C . 0.9600 ?
    C6 H6A . 0.9600 ?
    C6 H6B . 0.9600 ?
    C6 H6C . 0.9600 ?
    C7 C8 . 1.539(4) ?
    C8 H8 . 0.9800 ?
loop_
    _geom_angle_atom_site_label_1
    _geom_angle_atom_site_label_2
    _geom_angle_atom_site_label_3
    _geom_angle_site_symmetry_1
    _geom_angle_site_symmetry_3
    _geom_angle
    _geom_angle_publ_flag
    C4 N1 C1 . . 116.5(2) ?
    C2 N2 C1 . . 120.4(2) ?
    C2 N2 H2 . . 119.8 ?
    C1 N2 H2 . . 119.8 ?
    C1 N3 H3A . . 120.0 ?
    C1 N3 H3B . . 120.0 ?
    H3A N3 H3B . . 120.0 ?
    C2 O1 C5 . . 117.1(3) ?
    C4 O2 C6 . . 117.9(3) ?
    N3 C1 N1 . . 119.5(3) ?
    N3 C1 N2 . . 118.4(3) ?
    N1 C1 N2 . . 122.1(3) ?
    O1 C2 C3 . . 127.8(3) ?
    O1 C2 N2 . . 111.7(3) ?
    C3 C2 N2 . . 120.5(3) ?
    C2 C3 C4 . . 115.5(3) ?
    C2 C3 H3 . . 122.2 ?
    C4 C3 H3 . . 122.2 ?
    N1 C4 O2 . . 118.7(3) ?
    N1 C4 C3 . . 125.0(3) ?
    O2 C4 C3 . . 116.3(3) ?
    O1 C5 H5A . . 109.5 ?
    O1 C5 H5B . . 109.5 ?
    H5A C5 H5B . . 109.5 ?
    O1 C5 H5C . . 109.5 ?
    H5A C5 H5C . . 109.5 ?
    H5B C5 H5C . . 109.5 ?
    O2 C6 H6A . . 109.5 ?
    O2 C6 H6B . . 109.5 ?
    H6A C6 H6B . . 109.5 ?
    O2 C6 H6C . . 109.5 ?
    H6A C6 H6C . . 109.5 ?
    H6B C6 H6C . . 109.5 ?
    O3 C7 O4 . . 126.9(3) ?
    O3 C7 C8 . . 119.0(3) ?
    O4 C7 C8 . . 114.1(3) ?
    C7 C8 Cl1 . . 108.5(2) ?
    C7 C8 Cl2 . . 111.4(2) ?
    Cl1 C8 Cl2 . . 109.21(17) ?
    C7 C8 H8 . . 109.3 ?
    Cl1 C8 H8 . . 109.3 ?
    Cl2 C8 H8 . . 109.3 ?
loop_
    _geom_torsion_atom_site_label_1
    _geom_torsion_atom_site_label_2
    _geom_torsion_atom_site_label_3
    _geom_torsion_atom_site_label_4
    _geom_torsion_site_symmetry_1
    _geom_torsion_site_symmetry_2
    _geom_torsion_site_symmetry_3
    _geom_torsion_site_symmetry_4
    _geom_torsion
    _geom_torsion_publ_flag
    C4 N1 C1 N3 . . . . -179.5(3) ?
    C4 N1 C1 N2 . . . . -0.8(4) ?
    C2 N2 C1 N3 . . . . 179.4(3) ?
    C2 N2 C1 N1 . . . . 0.7(4) ?
    C5 O1 C2 C3 . . . . -1.4(5) ?
    C5 O1 C2 N2 . . . . 178.5(3) ?
    C1 N2 C2 O1 . . . . 179.6(3) ?
    C1 N2 C2 C3 . . . . -0.5(4) ?
    O1 C2 C3 C4 . . . . -179.6(3) ?
    N2 C2 C3 C4 . . . . 0.5(4) ?
    C1 N1 C4 O2 . . . . 179.6(3) ?
    C1 N1 C4 C3 . . . . 0.9(4) ?
    C6 O2 C4 N1 . . . . 0.1(4) ?
    C6 O2 C4 C3 . . . . 179.0(3) ?
    C2 C3 C4 N1 . . . . -0.7(5) ?
    C2 C3 C4 O2 . . . . -179.5(3) ?
    O3 C7 C8 Cl1 . . . . 81.6(3) ?
    O4 C7 C8 Cl1 . . . . -97.9(3) ?
    O3 C7 C8 Cl2 . . . . -38.6(4) ?
    O4 C7 C8 Cl2 . . . . 141.9(3) ?
loop_
    _geom_hbond_atom_site_label_D
    _geom_hbond_atom_site_label_H
    _geom_hbond_atom_site_label_A
    _geom_hbond_site_symmetry_A
    _geom_hbond_distance_DH
    _geom_hbond_distance_HA
    _geom_hbond_distance_DA
    _geom_hbond_angle_DHA
    N3 H3B O3 2_566 0.86 1.97 2.822(3) 173.1
    N3 H3A O3 1_565 0.86 2.07 2.848(3) 149.4
    N2 H2 O4 2_566 0.86 1.85 2.692(3) 167.8
data_global
_journal_date_recd_electronic     2012-05-06
_journal_date_accepted     2012-05-11
_journal_name_full     'Acta Crystallographica, Section E'
_journal_year     2012
_journal_volume     68
_journal_issue      6
_journal_page_first     o1898
_journal_page_last     o1898
_journal_paper_category     QO
_journal_paper_doi     10.1107/S1600536812021496
_journal_coeditor_code     LH5473
_publ_contact_author_name     'Cui-Hua Lin'
_publ_contact_author_address
;
Department of Chemistry and Chemical Engineering ,
Weifang University,
Weifang 261061,
People's Republic of China
;
_publ_contact_author_email     lincuihua2009@126.com
_publ_contact_author_fax     '86-0536-8785802'
_publ_contact_author_phone     '86-0536-8785802'
_publ_section_title
;
2-Amino-4,6-dimethoxypyrimidin-1-ium 2,2-dichloroacetate
;
loop_
    _publ_author_name
    _publ_author_address
    'Cui-Hua Lin'
;
  Department of Chemistry and Chemical Engineering,
  Weifang University,
  Weifang 261061,
  People's Republic of China
;
    'Nai-Sheng Liu'
;
  Journal Editorial Department,
  Weifang University,
  Weifang 261061,
  People's Republic of China
;
