# Supplementary material for: 2-Amino-4,6-dimeth­oxy­pyrimidin-1-ium 2,2-dichloro­acetate
Source: Acta Crystallogr Sect E Struct Rep Online. 2012 May 26;68(Pt 6):o1898. doi: 10.1107/S1600536812021496 (PMC3379456; doi:10.1107/S1600536812021496)
Supplement: Supplementary file 2 [file e-68-o1898-Isup2.hkl]

# 
# h,k,l, Fc-squared, Fo-squared, sigma(Fo-squared) and status flag 
# 
data_I
_shelx_title ' 10 in P-1' 
_shelx_refln_list_code          4 
_shelx_F_calc_maximum      137.61 
_exptl_crystal_F_000       292.00 
_reflns_d_resolution_high  0.8402 
 
loop_ 
 _symmetry_equiv_pos_as_xyz 
 'x, y, z' 
 '-x, -y, -z' 
 
_cell_length_a     6.8502 
_cell_length_b     8.6667 
_cell_length_c    11.2550 
_cell_angle_alpha  67.480 
_cell_angle_beta   87.320 
_cell_angle_gamma  85.970 
 
_shelx_F_squared_multiplier     1.000 
 
loop_ 
 _refln_index_h 
 _refln_index_k 
 _refln_index_l 
 _refln_F_squared_calc 
 _refln_F_squared_meas 
 _refln_F_squared_sigma 
 _refln_observed_status 
   2   0   0      683.29      823.60     11.41 o 
   3   0   0     1050.49     1176.88     36.02 o 
   4   0   0      255.11      268.05      3.77 o 
   5   0   0      109.18      111.03      2.14 o 
   6   0   0        1.39        1.98      0.66 o 
   7   0   0        1.16        0.67      0.35 o 
   8   0   0       16.71       12.46      0.71 o 
  -8   1   0        0.61        0.91      0.80 o 
  -7   1   0      141.72      133.23      2.69 o 
  -6   1   0      713.82      718.39     10.84 o 
  -5   1   0      219.06      218.91      3.25 o 
  -4   1   0      540.45      496.21      5.85 o 
  -3   1   0      622.33      645.20     13.53 o 
  -2   1   0      905.31      927.79     19.25 o 
  -1   1   0     5346.39     5163.43    116.16 o 
   1   1   0       53.39       69.31      0.93 o 
   2   1   0     2982.58     3129.92     43.28 o 
   3   1   0     2019.86     2275.45     35.32 o 
   4   1   0       68.51       63.52      2.19 o 
   5   1   0       32.93       28.83      0.91 o 
   6   1   0      166.10      155.42      3.97 o 
   7   1   0       45.73       37.82      2.30 o 
   8   1   0        6.43        5.75      1.67 o 
  -7   2   0       75.59       75.46      4.71 o 
  -6   2   0        6.80        5.35      0.56 o 
  -5   2   0       44.12       45.81      1.37 o 
  -4   2   0      596.36      624.84     14.58 o 
  -3   2   0     2054.69     2313.86     63.02 o 
  -2   2   0       68.23       66.19      2.12 o 
  -1   2   0      227.44      197.50      2.89 o 
   0   2   0     6707.47     6510.39    162.64 o 
   1   2   0        6.57       12.38      1.05 o 
   2   2   0     1203.67     1411.52     18.72 o 
   3   2   0      352.97      382.03      4.58 o 
   4   2   0       52.75       57.80      1.46 o 
   5   2   0        2.90        3.76      0.55 o 
   6   2   0       56.95       55.78      1.80 o 
   7   2   0        6.24        4.51      1.24 o 
   8   2   0       17.07       11.77      2.71 o 
  -7   3   0       22.22       27.11      2.17 o 
  -6   3   0       58.10       58.67      3.61 o 
  -5   3   0       40.99       40.95      2.65 o 
  -4   3   0      178.19      179.31      4.94 o 
  -3   3   0       26.12       27.88      1.42 o 
  -2   3   0      260.78      326.48      5.15 o 
  -1   3   0      754.96      706.69     10.77 o 
   0   3   0      803.20      848.89     13.48 o 
   1   3   0       18.93       19.60      1.19 o 
   2   3   0        0.16        0.00      0.25 o 
   3   3   0      654.24      664.91      8.47 o 
   4   3   0       24.05       32.19      1.33 o 
   5   3   0      413.40      420.70      6.15 o 
   6   3   0        9.87        7.08      0.77 o 
   7   3   0        5.72        5.43      0.80 o 
  -7   4   0       46.68       47.03      4.48 o 
  -6   4   0       64.34       63.08      3.92 o 
  -5   4   0       11.22        9.58      1.96 o 
  -4   4   0        1.52        2.29      1.18 o 
  -3   4   0       11.00       14.09      1.21 o 
  -2   4   0       13.30       17.41      1.25 o 
  -1   4   0      495.44      486.44      8.08 o 
   0   4   0       29.24       33.12      1.28 o 
   1   4   0      762.03      849.05     21.67 o 
   2   4   0       96.33      146.96     27.13 o 
   3   4   0      192.85      195.76      3.04 o 
   4   4   0       18.81       20.05      1.00 o 
   5   4   0       47.06       54.28      7.67 o 
   6   4   0       50.91       52.59      2.02 o 
   7   4   0        0.26       -0.02      0.32 o 
  -6   5   0       27.14       28.96      3.43 o 
  -5   5   0       17.37       23.73      2.97 o 
  -4   5   0      136.70      138.07      4.53 o 
  -3   5   0       48.63       47.05      2.28 o 
  -2   5   0        6.17       10.62      1.01 o 
  -1   5   0      127.04      140.38      7.86 o 
   0   5   0       27.84       35.53      5.29 o 
   1   5   0        0.64       -0.07      0.58 o 
   2   5   0      850.12      870.20     16.29 o 
   3   5   0       78.39       91.35      2.25 o 
   4   5   0       16.00       16.27      1.20 o 
   5   5   0       90.62      100.76      3.32 o 
   6   5   0       22.62       19.47      1.30 o 
   7   5   0       20.23       23.76      1.44 o 
  -6   6   0        0.48        0.23      1.31 o 
  -5   6   0        0.05        0.49      1.34 o 
  -4   6   0       28.23       48.70      2.92 o 
  -3   6   0      107.75      110.66      7.37 o 
  -2   6   0       47.82       90.15     36.90 o 
  -1   6   0        1.36        0.63      0.86 o 
   0   6   0       72.66       68.76      3.02 o 
   1   6   0      488.11      507.53     20.58 o 
   2   6   0        0.04        0.18      0.33 o 
   3   6   0        6.64        6.58      1.00 o 
   4   6   0        4.15        3.42      0.91 o 
   5   6   0      218.14      233.77      8.16 o 
   6   6   0       14.10       11.99      1.28 o 
  -5   7   0        4.02        6.80      2.58 o 
  -4   7   0       15.11       13.71      2.13 o 
  -3   7   0       16.12       14.11      2.02 o 
  -2   7   0       17.79       18.47      2.43 o 
  -1   7   0      993.38     1006.26     31.87 o 
   0   7   0       33.23       33.23      2.72 o 
   1   7   0        8.18       11.20      1.85 o 
   2   7   0       75.43       69.25      2.03 o 
   3   7   0       76.13       79.13      3.39 o 
   4   7   0       90.46       96.78      3.58 o 
   5   7   0       17.77       20.76      1.78 o 
  -4   8   0        0.00       -0.59      1.16 o 
  -3   8   0        6.58        2.82      2.73 o 
  -2   8   0       77.86       83.09      5.12 o 
  -1   8   0       62.83       56.18      3.72 o 
   0   8   0       11.54       13.07      2.09 o 
   1   8   0      128.79      133.84      5.18 o 
   2   8   0       41.58       41.46      1.82 o 
   3   8   0       13.29       15.51      2.21 o 
   4   8   0        0.04       -0.45      0.76 o 
  -2   9   0        7.62        4.00      1.69 o 
  -1   9   0       45.53       43.73      3.42 o 
   0   9   0       39.96       37.36      3.41 o 
   1   9   0        0.27        0.59      0.67 o 
   2   9   0       13.65       13.65      1.76 o 
   3   9   0       11.42        8.79      1.53 o 
  -2  -9   1        6.78       10.12      1.54 o 
  -1  -9   1       36.40       40.90      2.48 o 
   0  -9   1       30.97       30.05      1.73 o 
   1  -9   1        0.61       -0.35      0.58 o 
  -4  -8   1        4.96        3.71      1.09 o 
  -3  -8   1        5.75        5.79      1.22 o 
  -2  -8   1        0.01        0.09      0.60 o 
  -1  -8   1        5.29        4.46      0.91 o 
   0  -8   1        0.58        0.87      0.57 o 
   1  -8   1      103.08      115.24      4.81 o 
   2  -8   1       47.83       48.64      3.68 o 
   3  -8   1        5.16        4.74      1.71 o 
  -5  -7   1       29.54       27.71      2.24 o 
  -4  -7   1        2.01        1.49      0.66 o 
  -3  -7   1        1.20        1.35      0.83 o 
  -2  -7   1        2.82        1.21      0.81 o 
  -1  -7   1       18.23       18.30      1.20 o 
   0  -7   1      108.45      109.37      4.24 o 
   1  -7   1       30.79       33.52      2.82 o 
   2  -7   1      161.29      143.26      5.45 o 
   3  -7   1        4.70        4.11      1.08 o 
   4  -7   1        2.06        4.07      1.17 o 
  -6  -6   1        5.69        3.52      1.00 o 
  -5  -6   1       93.69       97.28      3.31 o 
  -4  -6   1      104.97      116.82      4.74 o 
  -3  -6   1       17.54       19.96      1.43 o 
  -2  -6   1       63.61       61.15      2.10 o 
  -1  -6   1      118.35      110.05      3.94 o 
   0  -6   1       15.44       18.82      1.81 o 
   1  -6   1       27.42       42.42     13.94 o 
   2  -6   1      264.56      280.11     11.00 o 
   3  -6   1        2.96        3.24      1.27 o 
   4  -6   1      132.99      146.07      4.91 o 
   5  -6   1        9.19        4.80      2.35 o 
  -6  -5   1        0.14       -0.05      0.43 o 
  -5  -5   1       55.21       66.44      2.27 o 
  -4  -5   1       24.72       38.18      4.91 o 
  -3  -5   1       38.66       47.22      2.08 o 
  -2  -5   1      192.20      177.52      3.52 o 
  -1  -5   1        1.22       17.97     12.96 o 
   0  -5   1       64.85       80.92      9.02 o 
   1  -5   1       29.80       31.98      1.45 o 
   2  -5   1       96.45       77.97      6.80 o 
   3  -5   1        1.57        2.79      1.08 o 
   4  -5   1       34.86       35.15      1.73 o 
   5  -5   1        0.62        2.35      1.80 o 
   6  -5   1       12.77       10.00      2.68 o 
  -7  -4   1        0.38        0.01      0.40 o 
  -6  -4   1        9.37       10.02      1.04 o 
  -5  -4   1       59.02       57.62      1.83 o 
  -4  -4   1       78.99       80.35      1.88 o 
  -3  -4   1      185.38      186.39      3.67 o 
  -2  -4   1      112.04      107.79      2.43 o 
  -1  -4   1      100.21      121.46      3.01 o 
   0  -4   1      240.60      233.20      4.55 o 
   1  -4   1     1119.03     1156.98     20.16 o 
   2  -4   1       22.10       22.52      1.49 o 
   3  -4   1       91.79       94.25      3.15 o 
   4  -4   1       90.04       96.39      4.41 o 
   5  -4   1      157.93      139.04      5.82 o 
   6  -4   1        2.09        9.74      2.22 o 
   7  -4   1        3.96        8.99      1.49 o 
  -7  -3   1       10.63        6.96      2.37 o 
  -6  -3   1       40.83       35.38      1.45 o 
  -5  -3   1       64.47       70.36      1.84 o 
  -4  -3   1       28.79       31.01      1.13 o 
  -3  -3   1       23.33       22.47      0.94 o 
  -2  -3   1      253.57      244.35     21.93 o 
  -1  -3   1      345.23      337.91      4.01 o 
   0  -3   1       26.28       17.30      1.16 o 
   1  -3   1      162.15      180.57      3.11 o 
   2  -3   1       30.94       50.17      1.62 o 
   3  -3   1      201.24      200.68      3.93 o 
   4  -3   1       79.63       70.21      3.04 o 
   5  -3   1        4.62        2.03      1.31 o 
   6  -3   1        2.01        1.18      0.42 o 
   7  -3   1       54.11       56.32      3.76 o 
  -7  -2   1        3.70        0.92      1.31 o 
  -6  -2   1       45.90       40.95      1.63 o 
  -5  -2   1      137.53      132.02      2.19 o 
  -4  -2   1       36.92       37.28      1.87 o 
  -3  -2   1      895.71      908.93     11.56 o 
  -2  -2   1      209.83      205.24      2.37 o 
  -1  -2   1     1592.72     1697.95    126.30 o 
   0  -2   1      361.48      365.78      7.57 o 
   1  -2   1      885.62      937.64     14.05 o 
   2  -2   1      663.79      676.78     10.25 o 
   3  -2   1       54.94       30.46      1.99 o 
   4  -2   1       64.80       87.79      3.33 o 
   5  -2   1        2.18        2.49      1.02 o 
   6  -2   1        2.41        2.08      0.46 o 
   7  -2   1        5.81        4.94      1.78 o 
  -8  -1   1        8.11        7.48      0.49 o 
  -7  -1   1       16.45       16.77      1.57 o 
  -6  -1   1       97.74       94.36      2.21 o 
  -5  -1   1      130.73      123.77      2.42 o 
  -4  -1   1        3.08        3.61      0.40 o 
  -3  -1   1      171.49      206.63      3.09 o 
  -2  -1   1      396.91      409.39      4.27 o 
  -1  -1   1       59.41       40.09      3.85 o 
   0  -1   1     1965.94     2201.84     49.57 o 
   1  -1   1      550.72      552.70      7.26 o 
   2  -1   1      230.93      174.96      3.73 o 
   3  -1   1      125.18      137.08      3.66 o 
   4  -1   1      982.35     1008.80     26.91 o 
   5  -1   1        0.01       -0.11      0.26 o 
   6  -1   1       65.77       66.76      1.44 o 
   7  -1   1        2.56        1.96      0.41 o 
  -8   0   1       28.07       23.90      1.16 o 
  -7   0   1       25.78       23.90      0.94 o 
  -6   0   1      223.13      199.41      8.45 o 
  -5   0   1       99.69      113.27      3.94 o 
  -4   0   1       42.71       55.65      3.07 o 
  -3   0   1       10.06        7.79      0.87 o 
  -2   0   1      265.39      221.33      8.95 o 
  -1   0   1     1440.45     1606.36     57.46 o 
   1   0   1      173.94      159.47      2.39 o 
   2   0   1     1632.07     1920.65     32.07 o 
   3   0   1      670.62      632.84     34.66 o 
   4   0   1        4.85        4.86      0.62 o 
   5   0   1      191.64      185.73      4.85 o 
   6   0   1        5.90       14.72      3.30 o 
   7   0   1        0.09        0.43      0.62 o 
   8   0   1        0.06       -0.13      0.75 o 
  -8   1   1        7.15        5.90      1.30 o 
  -7   1   1       35.38       38.45      2.61 o 
  -6   1   1      425.51      450.43      6.63 o 
  -5   1   1        0.00        0.28      0.40 o 
  -4   1   1       66.03       59.68      1.05 o 
  -3   1   1      728.09      705.91     11.83 o 
  -2   1   1      182.85      172.09      3.04 o 
  -1   1   1        4.86        2.56      0.30 o 
   1   1   1     1417.09     1604.35     25.71 o 
   2   1   1      806.53      880.74     22.92 o 
   3   1   1      599.65      650.97     23.92 o 
   4   1   1        0.16       -0.05      0.15 o 
   5   1   1      172.46      170.63      2.59 o 
   6   1   1       71.21       69.00      3.33 o 
   7   1   1      113.32      113.68      4.94 o 
   8   1   1       36.99       37.55      3.40 o 
  -7   2   1       16.08       15.87      1.04 o 
  -6   2   1        4.61        6.69      0.68 o 
  -5   2   1       17.22       20.56      0.95 o 
  -4   2   1        1.87        3.01      0.78 o 
  -3   2   1       14.41       22.62      1.37 o 
  -2   2   1      105.30       99.21      1.59 o 
  -1   2   1      838.43      832.18     13.43 o 
   0   2   1        0.18        4.52      0.97 o 
   1   2   1        2.93        2.71      2.17 o 
   2   2   1     1313.98     1425.46     18.80 o 
   3   2   1     1045.49     1152.49     25.31 o 
   4   2   1      196.54      201.68      2.82 o 
   5   2   1      322.15      291.35     15.42 o 
   6   2   1       86.59       87.74      2.91 o 
   7   2   1        1.89        1.50      1.14 o 
   8   2   1        2.64        1.90      1.44 o 
  -7   3   1        0.51        1.26      0.51 o 
  -6   3   1        4.26        4.64      1.65 o 
  -5   3   1        0.46        0.36      0.75 o 
  -4   3   1      446.50      477.43     11.15 o 
  -3   3   1     1360.01     1671.26     30.94 o 
  -2   3   1      740.85      720.50     15.54 o 
  -1   3   1     1016.60     1216.35     19.84 o 
   0   3   1        9.19       23.81     10.59 o 
   1   3   1      582.06      564.42      8.34 o 
   2   3   1        1.63        2.52      0.65 o 
   3   3   1        0.06        0.56      0.76 o 
   4   3   1      657.19      662.56      9.12 o 
   5   3   1      102.31       94.49      1.95 o 
   6   3   1       33.76       37.20      1.22 o 
   7   3   1        1.67        1.82      0.57 o 
  -7   4   1       36.55       42.77      2.40 o 
  -6   4   1       20.52       22.81      2.48 o 
  -5   4   1      204.95      211.27      6.64 o 
  -4   4   1       27.03       25.69      2.26 o 
  -3   4   1      263.69      277.23      5.01 o 
  -2   4   1      550.09      595.55     18.22 o 
  -1   4   1       67.58       91.24      2.44 o 
   0   4   1       20.32       26.18      1.24 o 
   1   4   1       63.90       60.21      1.70 o 
   2   4   1      144.23      145.29      4.18 o 
   3   4   1        5.94        4.90      0.59 o 
   4   4   1       60.88       64.03      1.61 o 
   5   4   1       40.79       49.92      1.68 o 
   6   4   1       13.49       12.63      0.93 o 
   7   4   1       19.87       24.67      1.65 o 
  -6   5   1        2.82        2.75      1.57 o 
  -5   5   1       28.08       20.66      2.58 o 
  -4   5   1      131.67      161.21      4.20 o 
  -3   5   1        2.31        3.72      0.99 o 
  -2   5   1      291.33      291.13      5.68 o 
  -1   5   1        0.35      165.57     23.63 o 
   0   5   1        0.02        0.62      0.74 o 
   1   5   1      691.86      693.11     12.93 o 
   2   5   1        2.83        2.86      1.02 o 
   3   5   1       73.98       85.67      1.71 o 
   4   5   1        0.21        1.15      0.64 o 
   5   5   1        3.70        1.77      0.66 o 
   6   5   1        0.22        0.39      0.55 o 
   7   5   1        0.06        0.06      0.41 o 
  -6   6   1        0.28        0.82      1.41 o 
  -5   6   1       21.18       14.19      2.81 o 
  -4   6   1      130.03      116.79      4.07 o 
  -3   6   1        0.26        0.49      0.77 o 
  -2   6   1       12.81        8.79      1.45 o 
  -1   6   1        7.50        9.83      1.47 o 
   0   6   1        1.18        0.76      0.87 o 
   1   6   1        1.85        0.63      0.89 o 
   2   6   1       67.68       76.19      3.28 o 
   3   6   1       37.40       41.96      1.37 o 
   4   6   1       56.77       62.52      2.83 o 
   5   6   1        2.51        3.02      0.88 o 
   6   6   1        6.45        7.13      1.13 o 
  -5   7   1        3.40        0.23      1.34 o 
  -4   7   1        7.48        5.77      1.57 o 
  -3   7   1        2.29        0.94      1.08 o 
  -2   7   1      111.75      113.77      4.41 o 
  -1   7   1       26.84       23.81      2.55 o 
   0   7   1       30.80       34.04      2.94 o 
   1   7   1        8.57       12.15      1.97 o 
   2   7   1       22.46       17.60      2.16 o 
   3   7   1        1.80        2.25      0.64 o 
   4   7   1       39.75       37.09      2.80 o 
   5   7   1        2.59        3.53      1.02 o 
   6   7   1        9.63        7.18      1.27 o 
  -4   8   1        0.76        0.08      0.81 o 
  -3   8   1        6.47        9.00      1.33 o 
  -2   8   1        2.05        0.53      1.05 o 
  -1   8   1        2.47        2.84      1.53 o 
   0   8   1       11.13       11.27      2.27 o 
   1   8   1       46.74       39.95      2.97 o 
   2   8   1        0.50        1.99      1.35 o 
   3   8   1        4.37        5.06      1.20 o 
   4   8   1        2.71        2.04      0.98 o 
   5   8   1       23.69       26.25      2.06 o 
  -2   9   1        0.01        0.33      1.04 o 
  -1   9   1       33.88       36.60      3.28 o 
   0   9   1        8.36        6.37      1.94 o 
   1   9   1        0.24        1.50      0.99 o 
   2   9   1        4.11        1.90      1.48 o 
   3   9   1        3.07        3.18      1.19 o 
  -3  -8   2        1.87        1.18      0.85 o 
  -2  -8   2       54.82       51.51      2.44 o 
  -1  -8   2       60.75       60.92      3.08 o 
   0  -8   2        9.73       11.84      1.45 o 
   1  -8   2       43.75       51.17      1.86 o 
   2  -8   2        2.58        1.28      0.95 o 
  -5  -7   2        4.06        3.60      0.92 o 
  -4  -7   2        9.42       11.45      1.42 o 
  -3  -7   2       14.59       11.98      1.32 o 
  -2  -7   2       15.62       13.86      1.41 o 
  -1  -7   2        1.11        1.33      0.80 o 
   0  -7   2       34.08       39.59      3.60 o 
   1  -7   2        6.77        4.30      1.75 o 
   2  -7   2      126.21      141.45      5.24 o 
   3  -7   2       33.09       33.78      2.93 o 
   4  -7   2        3.11        6.44      1.81 o 
  -6  -6   2        5.73        4.78      0.92 o 
  -5  -6   2      127.53      125.81      3.49 o 
  -4  -6   2       29.46       28.15      1.67 o 
  -3  -6   2        3.24        5.10      1.07 o 
  -2  -6   2       61.30       60.61      3.38 o 
  -1  -6   2        0.04        0.28      0.53 o 
   0  -6   2        2.54        2.06      0.55 o 
   1  -6   2        4.80        3.66      1.35 o 
   2  -6   2       89.98       84.41      4.01 o 
   3  -6   2       30.69       29.27      2.62 o 
   4  -6   2        0.77        2.03      1.83 o 
   5  -6   2        0.01        0.13      1.31 o 
  -6  -5   2       33.92       34.60      2.14 o 
  -5  -5   2        0.98        0.12      0.47 o 
  -4  -5   2       50.18       65.42      2.16 o 
  -3  -5   2       19.48       16.23      1.14 o 
  -2  -5   2        5.39        6.01      0.83 o 
  -1  -5   2       75.04       72.29      1.94 o 
   0  -5   2       34.51       36.57      2.30 o 
   1  -5   2       13.69       14.84      1.63 o 
   2  -5   2      608.75      638.57     13.12 o 
   3  -5   2       59.95       75.62      2.51 o 
   4  -5   2        7.32       12.88      2.68 o 
   5  -5   2       30.29       25.04      3.56 o 
   6  -5   2        0.43       -0.16      1.21 o 
  -7  -4   2        0.08       -0.11      0.37 o 
  -6  -4   2       19.19       23.18      5.16 o 
  -5  -4   2      152.35      166.04      3.74 o 
  -4  -4   2       13.64       19.50      4.33 o 
  -3  -4   2      155.67      155.31      2.85 o 
  -2  -4   2        4.57        6.98      0.74 o 
  -1  -4   2       78.04       83.16      1.83 o 
   0  -4   2       74.52      102.47      1.70 o 
   1  -4   2       16.11       14.95      0.85 o 
   2  -4   2        1.86        1.88      0.80 o 
   3  -4   2      215.77      208.03      5.56 o 
   4  -4   2        0.48        0.33      0.59 o 
   5  -4   2       98.41       96.68      5.33 o 
   6  -4   2       30.08       34.12      3.60 o 
  -7  -3   2       26.03       21.56      1.29 o 
  -6  -3   2        9.81        7.82      1.17 o 
  -5  -3   2        2.63        0.60      0.69 o 
  -4  -3   2       88.24        0.42      0.46 o 
  -3  -3   2        0.30        0.84      0.53 o 
  -2  -3   2      311.12      302.00      4.97 o 
  -1  -3   2      816.10      908.12     23.72 o 
   0  -3   2      963.81     1016.22     13.01 o 
   1  -3   2       44.31       37.84      1.65 o 
   2  -3   2       82.01       96.28      3.17 o 
   3  -3   2      676.48      678.83     14.68 o 
   4  -3   2        0.17       -0.10      0.72 o 
   5  -3   2       11.12       11.01      2.12 o 
   6  -3   2       10.76        8.29      2.47 o 
   7  -3   2       25.67       32.91      2.71 o 
  -7  -2   2       19.61       16.16      1.55 o 
  -6  -2   2       71.40       70.34      1.59 o 
  -5  -2   2       38.86       37.35      1.18 o 
  -4  -2   2      138.01      146.99      2.29 o 
  -3  -2   2      319.14      294.29      3.76 o 
  -2  -2   2       92.17      108.41      1.57 o 
  -1  -2   2      775.45      807.47     21.41 o 
   0  -2   2      127.51      144.48      1.83 o 
   1  -2   2        1.37        2.52      1.86 o 
   2  -2   2      134.34      170.06      2.58 o 
   3  -2   2     1226.83     1269.74     29.84 o 
   4  -2   2      164.52      163.69      5.10 o 
   5  -2   2       37.85       36.10      1.09 o 
   6  -2   2      106.88      108.18      4.11 o 
   7  -2   2       44.47       44.67      2.77 o 
  -7  -1   2       15.03       14.88      0.96 o 
  -6  -1   2       12.41       12.98      1.60 o 
  -5  -1   2       69.55       76.87      1.37 o 
  -4  -1   2       16.06       23.19      0.73 o 
  -3  -1   2     1325.78     1533.90     22.83 o 
  -2  -1   2      726.40      822.20     20.55 o 
  -1  -1   2        8.61        9.44      0.46 o 
   0  -1   2     4259.08     4490.32     79.29 o 
   1  -1   2       58.75       44.35      1.19 o 
   2  -1   2      898.30      918.61     20.04 o 
   3  -1   2     1397.17     1559.92     39.74 o 
   4  -1   2       78.30       74.77      4.80 o 
   5  -1   2      151.58      149.05      2.04 o 
   6  -1   2       37.47       34.54      1.06 o 
   7  -1   2        8.44        8.32      1.42 o 
  -7   0   2       18.89       19.42      0.89 o 
  -6   0   2        0.07       -0.04      0.25 o 
  -5   0   2        0.09       -0.04      0.28 o 
  -4   0   2     1176.43     1216.49     30.00 o 
  -3   0   2      349.73      378.98     23.16 o 
  -2   0   2     2171.41     2588.67     39.31 o 
  -1   0   2     2435.19     2350.40     91.14 o 
   0   0   2       97.46       82.43      1.70 o 
   1   0   2     1469.62     1625.52     45.48 o 
   2   0   2      363.19      304.59      6.37 o 
   3   0   2      651.03      583.49     12.75 o 
   4   0   2      279.82      307.87      8.55 o 
   5   0   2       10.17       13.92      1.18 o 
   6   0   2        3.41        2.22      1.31 o 
   7   0   2        0.88        1.40      0.97 o 
   8   0   2        0.06        0.84      1.20 o 
  -7   1   2       54.82       65.05      1.94 o 
  -6   1   2      120.59      121.16      2.11 o 
  -5   1   2       89.20      104.22      1.94 o 
  -4   1   2      118.69      143.10      4.92 o 
  -3   1   2      689.27      693.43     14.14 o 
  -2   1   2      171.36      174.14      3.11 o 
  -1   1   2       38.21       39.58      2.24 o 
   0   1   2       59.37       69.39      0.93 o 
   1   1   2      759.49      793.67     11.18 o 
   2   1   2       23.17       17.57      0.88 o 
   3   1   2      119.97      121.21      1.73 o 
   4   1   2       37.81       64.26      2.55 o 
   5   1   2       17.11       18.04      1.86 o 
   6   1   2      163.29      162.77      5.75 o 
   7   1   2      260.04      258.93      9.28 o 
   8   1   2      115.02      109.53      6.14 o 
  -7   2   2       58.11       59.89      1.75 o 
  -6   2   2       15.51       20.49      1.05 o 
  -5   2   2        7.11        6.33      0.52 o 
  -4   2   2      267.95      257.07      5.49 o 
  -3   2   2        2.27        3.43      0.62 o 
  -2   2   2      112.55       91.07      3.91 o 
  -1   2   2      897.77      974.01     50.25 o 
   0   2   2      955.80     1112.39     18.16 o 
   1   2   2    10636.54    11274.96    336.73 o 
   2   2   2      584.94      617.67      9.37 o 
   3   2   2      169.09      169.81      2.12 o 
   4   2   2      183.38      183.15      2.52 o 
   5   2   2       75.35       71.75      1.42 o 
   6   2   2       43.15       52.10      3.14 o 
   7   2   2       78.16       78.84      4.71 o 
   8   2   2       17.23       13.14      2.68 o 
  -7   3   2       63.91       64.51      2.45 o 
  -6   3   2       72.57       75.78      3.82 o 
  -5   3   2       14.04       14.77      1.60 o 
  -4   3   2      198.79      193.69      5.07 o 
  -3   3   2       13.88       16.23      0.87 o 
  -2   3   2        4.13        2.41      0.51 o 
  -1   3   2      318.30      293.58      5.72 o 
   0   3   2       72.44       75.91      4.89 o 
   1   3   2     2228.34     2742.77     54.92 o 
   2   3   2        0.21        0.42      0.47 o 
   3   3   2      215.00      236.38      4.66 o 
   4   3   2       25.19       26.19      1.11 o 
   5   3   2       66.52       59.50      1.66 o 
   6   3   2        0.45        0.68      0.34 o 
   7   3   2       42.32       45.73      4.74 o 
  -7   4   2        4.31        5.15      0.73 o 
  -6   4   2        1.31        2.29      1.11 o 
  -5   4   2        4.05        6.73      1.47 o 
  -4   4   2       78.87       71.99      2.14 o 
  -3   4   2        7.47        8.02      0.92 o 
  -2   4   2       48.27       67.57      1.96 o 
  -1   4   2      120.34      126.63      3.24 o 
   0   4   2      173.81      161.54      4.56 o 
   1   4   2      345.46      353.09      6.57 o 
   2   4   2      677.93      694.75     11.90 o 
   3   4   2       16.68       18.80      1.30 o 
   4   4   2      212.72      213.36      3.47 o 
   5   4   2        0.95        0.10      0.69 o 
   6   4   2        1.15        1.86      0.50 o 
   7   4   2        9.25        8.27      0.83 o 
  -6   5   2        5.71        5.82      1.80 o 
  -5   5   2        1.17        3.11      1.44 o 
  -4   5   2       61.98       73.53      2.65 o 
  -3   5   2        6.81        3.85      0.92 o 
  -2   5   2      481.71      533.16      9.62 o 
  -1   5   2        1.75       28.82      4.94 o 
   0   5   2      153.00      145.15      3.88 o 
   1   5   2      189.53      182.59      4.54 o 
   2   5   2      371.07      364.10      7.26 o 
   3   5   2      136.89      145.90      3.93 o 
   4   5   2        2.57        1.66      0.74 o 
   5   5   2       59.80       58.58      2.00 o 
   6   5   2        0.37        0.39      0.46 o 
   7   5   2        9.29        7.23      0.96 o 
  -6   6   2       24.81       35.69      3.60 o 
  -5   6   2        7.85        3.63      1.73 o 
  -4   6   2       12.33       11.27      1.55 o 
  -3   6   2       52.81       58.92      3.38 o 
  -2   6   2       70.10       61.86      3.15 o 
  -1   6   2       67.88       78.45      3.12 o 
   0   6   2      381.68      373.81      8.05 o 
   1   6   2      197.87      195.87      5.22 o 
   2   6   2      173.92      184.32      5.08 o 
   3   6   2        0.20        0.41      0.82 o 
   4   6   2       87.91       94.09      4.66 o 
   5   6   2       16.71       11.69      1.17 o 
   6   6   2        4.16        5.63      0.96 o 
  -5   7   2       33.45       45.77      2.84 o 
  -4   7   2        0.29        0.17      0.82 o 
  -3   7   2       53.96       66.06      3.19 o 
  -2   7   2       17.43       20.07      2.12 o 
  -1   7   2      123.05      119.60      4.38 o 
   0   7   2        8.62        7.69      1.72 o 
   1   7   2       50.14       53.93      3.15 o 
   2   7   2       42.16       42.05      2.15 o 
   3   7   2       25.38       26.00      2.39 o 
   4   7   2        4.64        6.91      1.12 o 
   5   7   2        1.26        2.04      0.85 o 
   6   7   2        1.80        1.72      0.91 o 
  -4   8   2        4.38        3.09      1.40 o 
  -3   8   2       67.00       66.32      6.78 o 
  -2   8   2        3.75        1.97      1.30 o 
  -1   8   2       14.29       14.69      2.23 o 
   0   8   2       73.49       66.35      3.12 o 
   1   8   2        2.50        1.93      1.32 o 
   2   8   2        0.01        0.54      1.01 o 
   3   8   2        5.69        3.77      2.25 o 
   4   8   2        1.38        1.93      0.93 o 
   5   8   2       49.49       48.76      2.55 o 
  -3   9   2       10.56       14.50      2.28 o 
  -2   9   2        7.64        8.17      1.91 o 
  -1   9   2       96.55       92.12      5.08 o 
   0   9   2      105.14      108.25      5.44 o 
   1   9   2        7.83        8.32      2.03 o 
   2   9   2        0.14       -0.05      0.82 o 
   3   9   2        0.01        0.64      0.63 o 
   4   9   2        0.04        0.39      0.77 o 
  -2  -8   3        0.35        0.81      0.76 o 
  -1  -8   3       21.15       14.55      1.28 o 
   0  -8   3        0.50        0.23      0.64 o 
   1  -8   3        0.60       -0.26      0.95 o 
  -4  -7   3       11.62        9.25      1.11 o 
  -3  -7   3        8.85        5.27      1.08 o 
  -2  -7   3       17.85       11.42      1.29 o 
  -1  -7   3       26.41       28.20      1.79 o 
   0  -7   3        8.23        6.79      1.16 o 
   1  -7   3        0.12        0.27      0.59 o 
   2  -7   3        0.22        0.57      0.65 o 
   3  -7   3        0.54       -0.22      0.36 o 
  -5  -6   3       14.48       15.94      1.19 o 
  -4  -6   3       79.11       72.71      3.24 o 
  -3  -6   3        5.90        4.70      0.88 o 
  -2  -6   3       60.47       66.07      2.18 o 
  -1  -6   3       53.77       64.98      9.92 o 
   0  -6   3      187.32      178.84      4.37 o 
   1  -6   3       26.83       26.27      1.53 o 
   2  -6   3      202.19      215.92      4.59 o 
   3  -6   3        0.48        0.17      0.51 o 
   4  -6   3        0.54       -0.22      0.32 o 
   5  -6   3        0.39        0.31      0.29 o 
  -6  -5   3       28.69       33.21      2.32 o 
  -5  -5   3       31.83       30.55      3.04 o 
  -4  -5   3       29.42       37.66      6.25 o 
  -3  -5   3      278.65      280.41      9.15 o 
  -2  -5   3       90.29       96.99      2.86 o 
  -1  -5   3       42.61       42.97      1.55 o 
   0  -5   3       14.66       15.04      0.77 o 
   1  -5   3        0.66       98.13      3.25 o 
   2  -5   3      916.86      945.86     26.14 o 
   3  -5   3       24.04       17.17      1.55 o 
   4  -5   3        8.70        5.39      2.22 o 
   5  -5   3        6.74        7.71      1.54 o 
  -6  -4   3        0.69        0.17      0.40 o 
  -5  -4   3        1.06        0.29      0.34 o 
  -4  -4   3      700.87      717.90     25.56 o 
  -3  -4   3        4.21        3.97      0.80 o 
  -2  -4   3       24.63       23.48      1.01 o 
  -1  -4   3       38.94       45.66      1.73 o 
   0  -4   3      327.96      339.86      4.70 o 
   1  -4   3      186.79      184.34      2.92 o 
   2  -4   3       17.99       25.59      3.94 o 
   3  -4   3       80.43       92.11      4.74 o 
   4  -4   3       94.30       87.30      4.61 o 
   5  -4   3        1.68        0.03      0.92 o 
   6  -4   3        0.43        4.46      2.42 o 
  -7  -3   3       15.92       16.68      1.20 o 
  -6  -3   3       77.68       77.96      4.82 o 
  -5  -3   3       10.80        9.42      0.56 o 
  -4  -3   3       25.30       25.23      1.75 o 
  -3  -3   3       52.58       47.52      3.04 o 
  -2  -3   3      591.71       -0.04      0.31 o 
  -1  -3   3      837.08      895.82     11.33 o 
   0  -3   3      277.43      284.89     15.19 o 
   1  -3   3        0.13        0.43      0.31 o 
   2  -3   3      123.56      120.75      2.32 o 
   3  -3   3      131.16      134.53      4.71 o 
   4  -3   3       49.18       49.48      3.20 o 
   5  -3   3      188.06      198.30      7.75 o 
   6  -3   3       21.62       21.57      1.38 o 
   7  -3   3        6.62        5.05      1.68 o 
  -7  -2   3       48.24       38.02      1.68 o 
  -6  -2   3        0.54        0.22      0.36 o 
  -5  -2   3       16.59       17.11      0.70 o 
  -4  -2   3        0.27        0.26      0.30 o 
  -3  -2   3       23.76       24.89      0.78 o 
  -2  -2   3       48.26       48.39      0.85 o 
  -1  -2   3      976.16      987.25     12.48 o 
   0  -2   3     1345.26     1519.98     20.66 o 
   1  -2   3       68.95       72.71      1.13 o 
   2  -2   3      142.58      115.03      1.72 o 
   3  -2   3       19.54       20.46      0.52 o 
   4  -2   3      107.45       97.20      3.99 o 
   5  -2   3        1.83        0.93      0.16 o 
   6  -2   3        3.68        5.85      1.40 o 
   7  -2   3        0.10       -0.21      0.85 o 
  -7  -1   3       37.28       42.57      1.74 o 
  -6  -1   3       53.28       46.12      2.73 o 
  -5  -1   3        2.77        2.58      0.51 o 
  -4  -1   3      527.08      534.14     13.84 o 
  -3  -1   3        4.10        0.94      0.24 o 
  -2  -1   3      304.20      306.34      5.10 o 
  -1  -1   3        1.66        1.05      0.22 o 
   0  -1   3      839.98      912.34     10.62 o 
   1  -1   3      885.45     1024.79     31.93 o 
   2  -1   3     1302.88     1467.89     72.99 o 
   3  -1   3      121.49      108.37      3.07 o 
   4  -1   3       39.09       34.35      1.31 o 
   5  -1   3      161.00      157.55      4.11 o 
   6  -1   3        5.37        3.59      1.15 o 
   7  -1   3       21.54       25.65      2.20 o 
  -7   0   3        0.86        1.09      0.49 o 
  -6   0   3        0.86        0.48      0.41 o 
  -5   0   3        6.54        9.85      1.59 o 
  -4   0   3      330.88      303.59      4.64 o 
  -3   0   3       23.80       29.39      1.94 o 
  -2   0   3       22.47       16.56      0.43 o 
  -1   0   3     3016.00     3529.27     57.85 o 
   0   0   3      759.36      822.63     11.26 o 
   1   0   3      858.16      887.64     14.33 o 
   2   0   3      337.48      266.38      5.82 o 
   3   0   3       20.99       17.39      0.92 o 
   4   0   3      193.19      182.71      5.43 o 
   5   0   3      150.46      158.59      5.62 o 
   6   0   3       70.61       68.83      3.82 o 
   7   0   3        5.73        3.64      1.22 o 
  -7   1   3       93.42       94.68      1.90 o 
  -6   1   3       43.58       36.45      1.06 o 
  -5   1   3      667.14      677.24      9.24 o 
  -4   1   3       50.50       76.23      4.61 o 
  -3   1   3       30.96       20.99      0.71 o 
  -2   1   3     3488.68     4301.05     92.90 o 
  -1   1   3     4328.86     4965.92    160.61 o 
   0   1   3      185.81      153.29      2.08 o 
   1   1   3      741.78      814.90     11.87 o 
   2   1   3     1678.83     1874.68     33.89 o 
   3   1   3       27.56       26.95      0.92 o 
   4   1   3      251.59      236.93      6.41 o 
   5   1   3       26.49       18.47      2.19 o 
   6   1   3       34.73       31.93      2.71 o 
   7   1   3      139.30      141.20      6.83 o 
   8   1   3        2.93        1.44      1.70 o 
  -7   2   3        4.54        4.43      0.77 o 
  -6   2   3       17.71       13.03      0.80 o 
  -5   2   3       18.52       17.24      1.13 o 
  -4   2   3      652.62      655.89     10.08 o 
  -3   2   3       49.29       45.17      1.70 o 
  -2   2   3      829.30      842.92     11.91 o 
  -1   2   3     1546.14     1906.81     33.23 o 
   0   2   3     1164.30     1277.31     20.13 o 
   1   2   3    18937.27    18155.40    911.38 o 
   2   2   3        3.93        6.69      0.75 o 
   3   2   3       17.43       19.14      0.44 o 
   4   2   3       19.95       16.83      1.39 o 
   5   2   3      289.96      261.95     11.48 o 
   6   2   3        3.35        3.40      1.37 o 
   7   2   3        3.21        3.17      1.93 o 
   8   2   3       12.63       12.29      2.84 o 
  -7   3   3       35.94       35.25      1.90 o 
  -6   3   3      137.48      138.73      2.94 o 
  -5   3   3     1788.69     1867.25     37.48 o 
  -4   3   3       66.48       71.91      2.52 o 
  -3   3   3      230.84      200.36      2.96 o 
  -2   3   3      118.09      104.18      1.82 o 
  -1   3   3     1025.94     1035.78     25.67 o 
   0   3   3     2157.72     2576.55     49.99 o 
   1   3   3      333.70      303.02      5.07 o 
   2   3   3       98.72       77.75      2.04 o 
   3   3   3      143.60      138.41      4.18 o 
   4   3   3      544.25      524.64      7.26 o 
   5   3   3        4.00        3.33      0.73 o 
   6   3   3        0.50        0.56      0.33 o 
   7   3   3       32.68       39.12      3.82 o 
  -7   4   3        0.01        0.02      0.36 o 
  -6   4   3       19.97       24.44      2.22 o 
  -5   4   3       41.22       43.34      3.50 o 
  -4   4   3        9.64        9.55      0.92 o 
  -3   4   3      430.01      399.35      8.94 o 
  -2   4   3     1553.58     1644.33     29.50 o 
  -1   4   3       49.85       54.76      1.87 o 
   0   4   3       55.75       46.84      1.94 o 
   1   4   3     1555.38     1935.12     79.18 o 
   2   4   3      483.64      491.10      8.72 o 
   3   4   3      247.16      245.38      5.57 o 
   4   4   3      455.74      445.15     11.14 o 
   5   4   3      169.00      158.70      7.87 o 
   6   4   3        6.68        5.84      0.77 o 
   7   4   3       10.27       12.41      1.57 o 
  -6   5   3       17.66       22.16      2.32 o 
  -5   5   3       42.11       43.93      2.94 o 
  -4   5   3        5.44        4.24      0.93 o 
  -3   5   3       10.74       27.55     12.14 o 
  -2   5   3      355.54      404.46      7.49 o 
  -1   5   3      266.83      280.90      5.44 o 
   0   5   3       84.80       80.09      2.95 o 
   1   5   3      948.14      932.86     17.31 o 
   2   5   3        0.21        0.61      0.73 o 
   3   5   3       21.91       17.81      1.61 o 
   4   5   3      303.81      328.06      5.45 o 
   5   5   3        8.27        9.13      0.82 o 
   6   5   3       42.83       45.07      1.72 o 
   7   5   3        6.00        3.45      0.90 o 
  -6   6   3        1.93        0.65      1.14 o 
  -5   6   3       57.84       68.51      4.28 o 
  -4   6   3        4.91        4.72      1.10 o 
  -3   6   3       18.84       26.50      1.79 o 
  -2   6   3      219.40      217.40      6.39 o 
  -1   6   3        1.21       24.21     14.32 o 
   0   6   3      542.03      569.06     11.54 o 
   1   6   3       15.44       15.86      3.01 o 
   2   6   3        1.29        0.62      0.82 o 
   3   6   3       80.77       90.32      4.66 o 
   4   6   3      149.68      132.64      7.17 o 
   5   6   3        0.57       -0.03      0.33 o 
   6   6   3       22.31       23.70      3.45 o 
  -5   7   3        0.98        0.36      0.81 o 
  -4   7   3       52.09       56.33      2.88 o 
  -3   7   3        3.44       90.55     49.60 o 
  -2   7   3       93.04       97.08      3.65 o 
  -1   7   3        6.24        8.98      1.65 o 
   0   7   3       13.91       15.00      2.04 o 
   1   7   3       96.08       94.57      3.90 o 
   2   7   3        2.33        1.31      0.79 o 
   3   7   3      162.64      176.48      5.76 o 
   4   7   3        0.01        0.26      0.40 o 
   5   7   3        0.58        1.11      0.69 o 
   6   7   3       11.57       13.20      1.41 o 
  -4   8   3        0.57        0.70      1.02 o 
  -3   8   3      111.02      119.10      6.80 o 
  -2   8   3       35.80       38.38      3.02 o 
  -1   8   3        8.66       40.46     18.99 o 
   0   8   3       13.00        6.79      1.74 o 
   1   8   3       24.42       21.08      2.44 o 
   2   8   3       87.47       91.25      4.42 o 
   3   8   3        3.64        4.12      1.54 o 
   4   8   3        0.77        0.77      0.55 o 
   5   8   3        3.19        2.66      1.00 o 
  -3   9   3        5.37        2.06      1.33 o 
  -2   9   3       12.25       10.33      2.05 o 
  -1   9   3       23.47       25.95      2.91 o 
   0   9   3      208.90      223.71      8.02 o 
   1   9   3        1.18        0.84      1.24 o 
   2   9   3        2.11        2.77      1.58 o 
   3   9   3        1.43        1.44      1.33 o 
   4   9   3       13.40       11.60      3.01 o 
   0  10   3        1.79        1.55      1.55 o 
   1  10   3       14.30       15.97      2.72 o 
   2  10   3        8.10        7.47      2.27 o 
  -3  -7   4        4.54        2.85      0.79 o 
  -2  -7   4        4.75        3.85      0.92 o 
  -1  -7   4       66.45       74.93      2.58 o 
   0  -7   4       41.67       43.91      2.07 o 
   1  -7   4       29.78       29.24      1.77 o 
   2  -7   4        2.41        3.31      0.91 o 
   3  -7   4        0.48        0.35      0.56 o 
  -4  -6   4       20.49       29.09      3.74 o 
  -3  -6   4       26.16       27.36      1.37 o 
  -2  -6   4       66.02       66.43      2.58 o 
  -1  -6   4       13.91       12.51      1.20 o 
   0  -6   4       61.60       58.50      5.42 o 
   1  -6   4        1.19        1.58      0.72 o 
   2  -6   4        0.13        0.29      0.52 o 
   3  -6   4       17.88       20.90      1.58 o 
   4  -6   4        1.41        2.03      0.82 o 
  -5  -5   4       14.68       19.54      1.82 o 
  -4  -5   4      126.12      122.58      6.37 o 
  -3  -5   4       27.17       27.85      1.31 o 
  -2  -5   4        1.06        0.98      0.56 o 
  -1  -5   4        2.63        1.53      0.67 o 
   0  -5   4       49.62       43.27      1.60 o 
   1  -5   4      102.30       98.28      2.42 o 
   2  -5   4       15.02       14.73      1.14 o 
   3  -5   4      339.04      330.05     10.43 o 
   4  -5   4       11.15       10.54      3.24 o 
   5  -5   4        0.33        0.05      0.27 o 
  -6  -4   4       17.34       14.67      0.97 o 
  -5  -4   4       11.45       13.75      4.00 o 
  -4  -4   4      247.80      257.89      7.05 o 
  -3  -4   4       62.85       66.23      3.51 o 
  -2  -4   4       34.97       36.43      1.72 o 
  -1  -4   4        5.98        9.85      1.44 o 
   0  -4   4      316.28      321.95      6.60 o 
   1  -4   4        4.96        4.67      0.64 o 
   2  -4   4       66.82       70.65      2.45 o 
   3  -4   4      143.13      142.13      3.54 o 
   4  -4   4       59.89       52.22      2.40 o 
   5  -4   4       99.48      115.50      7.84 o 
   6  -4   4        3.00        1.25      0.95 o 
  -6  -3   4        1.17        2.56      0.35 o 
  -5  -3   4       55.92       58.42      2.01 o 
  -4  -3   4       68.67       72.63      2.27 o 
  -3  -3   4      112.12      103.27      1.44 o 
  -2  -3   4       49.75       54.37      1.67 o 
  -1  -3   4      697.57      712.25     11.57 o 
   0  -3   4      187.75      192.43      2.69 o 
   1  -3   4      120.20      131.57      4.03 o 
   2  -3   4      113.04      111.30      2.40 o 
   3  -3   4      738.55      712.71     11.63 o 
   4  -3   4        8.89        9.72      0.93 o 
   5  -3   4        0.05        1.00      0.41 o 
   6  -3   4        2.05        5.79      1.32 o 
  -7  -2   4        3.30        2.52      0.90 o 
  -6  -2   4       11.16       10.22      1.09 o 
  -5  -2   4       42.32       43.85      1.32 o 
  -4  -2   4        2.43        1.01      0.33 o 
  -3  -2   4       55.14       53.07      1.06 o 
  -2  -2   4       84.33       93.13      1.32 o 
  -1  -2   4       97.26       98.44      1.63 o 
   0  -2   4       26.09       16.23      0.61 o 
   1  -2   4      499.33      504.56      7.30 o 
   2  -2   4     1130.29     1143.21     40.81 o 
   3  -2   4        1.50        0.38      0.42 o 
   4  -2   4       38.27       29.13      1.13 o 
   5  -2   4       67.24       73.99      3.91 o 
   6  -2   4      189.32      190.48      8.15 o 
   7  -2   4        1.70        0.52      1.03 o 
  -7  -1   4       10.74        9.32      0.75 o 
  -6  -1   4       14.34       11.49      0.90 o 
  -5  -1   4        2.21        0.87      0.38 o 
  -4  -1   4      365.14      376.06      4.71 o 
  -3  -1   4      206.77      233.07      2.38 o 
  -2  -1   4      252.61      254.21      2.36 o 
  -1  -1   4      101.85       85.38      1.03 o 
   0  -1   4     2044.34     2495.38     82.15 o 
   1  -1   4        4.51        2.15      0.33 o 
   2  -1   4        8.59        8.88      0.50 o 
   3  -1   4      130.67      117.28      2.42 o 
   4  -1   4        4.52        9.04      1.28 o 
   5  -1   4      102.12       99.69      2.74 o 
   6  -1   4       22.60       20.98      3.84 o 
   7  -1   4        0.79        1.07      1.09 o 
  -7   0   4       28.01       29.29      1.91 o 
  -6   0   4       15.82       13.89      0.72 o 
  -5   0   4       50.16       54.80      1.07 o 
  -4   0   4       22.99       25.05      0.62 o 
  -3   0   4      281.54      294.50      3.88 o 
  -2   0   4      838.94      809.87     16.51 o 
  -1   0   4     1595.09     1795.30     21.08 o 
   0   0   4        1.28        1.53      0.16 o 
   1   0   4       28.33       23.66      0.62 o 
   2   0   4     1202.85     1229.56     31.00 o 
   3   0   4      392.17      382.22      9.02 o 
   4   0   4       10.94       12.81      1.80 o 
   5   0   4       83.09       94.30      4.51 o 
   6   0   4       22.17       23.93      2.68 o 
   7   0   4       13.00       20.44      4.87 o 
  -7   1   4       14.03        9.84      0.66 o 
  -6   1   4       14.68       18.68      0.73 o 
  -5   1   4        2.93        2.37      0.43 o 
  -4   1   4      626.82      638.21      8.03 o 
  -3   1   4      217.07      244.95      2.52 o 
  -2   1   4       15.66       28.60      1.47 o 
  -1   1   4        2.80        1.84      0.24 o 
   0   1   4       30.33       37.66      0.66 o 
   1   1   4        0.30       -0.49      0.32 o 
   2   1   4      231.07      275.91     11.19 o 
   3   1   4       88.83       94.26      3.07 o 
   4   1   4      689.69      716.52     18.60 o 
   5   1   4      402.98      393.66     11.37 o 
   6   1   4       19.98       21.15      2.45 o 
   7   1   4       33.91       37.69      3.95 o 
  -7   2   4       62.09       65.21      2.36 o 
  -6   2   4        2.43        1.09      0.45 o 
  -5   2   4      429.73      446.07      8.22 o 
  -4   2   4       26.54       60.41      9.99 o 
  -3   2   4      139.80      163.06      3.30 o 
  -2   2   4        7.17        3.24      0.37 o 
  -1   2   4     3280.85     3949.98     83.14 o 
   0   2   4       27.78       38.97      0.99 o 
   1   2   4      465.72      499.30      7.38 o 
   2   2   4      109.33      132.05      2.45 o 
   3   2   4      675.06      647.08     10.81 o 
   4   2   4      115.82      112.48      4.54 o 
   5   2   4      148.13      143.23      5.49 o 
   6   2   4       73.41       69.16      4.05 o 
   7   2   4        9.25        9.48      2.58 o 
  -7   3   4       20.51       16.45      1.03 o 
  -6   3   4        3.72        3.11      0.52 o 
  -5   3   4      137.35      138.91      3.09 o 
  -4   3   4      241.90      221.67      4.80 o 
  -3   3   4      131.13      111.56      4.95 o 
  -2   3   4      245.68      236.52      3.68 o 
  -1   3   4       45.98       51.71      1.49 o 
   0   3   4      161.40      156.86      5.47 o 
   1   3   4        4.48        2.41      0.59 o 
   2   3   4      193.77      199.08      3.66 o 
   3   3   4      201.37      208.42      4.09 o 
   4   3   4      688.71      709.21      9.55 o 
   5   3   4        4.17        3.39      0.41 o 
   6   3   4       18.74       19.85      1.47 o 
   7   3   4        2.78       -0.72      1.60 o 
  -7   4   4       17.31       20.11      1.78 o 
  -6   4   4        1.44        0.38      0.50 o 
  -5   4   4       29.26       23.70      2.61 o 
  -4   4   4       24.59       22.92      1.12 o 
  -3   4   4        1.20        0.64      0.42 o 
  -2   4   4      107.31      102.00      2.06 o 
  -1   4   4        1.68        0.25      0.47 o 
   0   4   4      546.04      514.84      9.45 o 
   1   4   4      211.12      227.00      4.54 o 
   2   4   4     1215.40     1442.49     27.33 o 
   3   4   4      531.75      526.40      9.67 o 
   4   4   4       43.07       47.88      1.89 o 
   5   4   4        5.28        2.91      0.54 o 
   6   4   4       44.19       39.55      2.33 o 
   7   4   4       73.25       66.74      6.23 o 
  -6   5   4       28.55       37.59      2.58 o 
  -5   5   4        0.14       -0.26      1.08 o 
  -4   5   4       85.39       84.90      2.42 o 
  -3   5   4      157.20      157.39      3.68 o 
  -2   5   4      404.81      405.83      7.15 o 
  -1   5   4       78.52       72.39      2.41 o 
   0   5   4      475.29      530.57     11.95 o 
   1   5   4      204.11      231.14      7.39 o 
   2   5   4        4.65        4.77      0.74 o 
   3   5   4       18.99       22.93      1.32 o 
   4   5   4      148.47      151.06      4.32 o 
   5   5   4      131.77      125.20      3.24 o 
   6   5   4       28.17       30.32      1.27 o 
   7   5   4        3.15        4.19      0.84 o 
  -6   6   4       16.83       18.40      2.35 o 
  -5   6   4        2.42        0.00      0.65 o 
  -4   6   4      129.35      123.35      3.42 o 
  -3   6   4        2.52        3.61      1.09 o 
  -2   6   4       18.74       24.84      8.25 o 
  -1   6   4      377.92      387.70      6.90 o 
   0   6   4       44.21       39.20      2.28 o 
   1   6   4       25.52       31.72      2.13 o 
   2   6   4       46.57       52.93      2.10 o 
   3   6   4       53.71       62.31      2.27 o 
   4   6   4        7.43        3.92      1.31 o 
   5   6   4        1.61        1.56      0.72 o 
   6   6   4        2.47        2.80      0.74 o 
  -5   7   4        0.47        0.78      0.83 o 
  -4   7   4        2.06        0.59      0.81 o 
  -3   7   4       48.25       46.96      3.15 o 
  -2   7   4       11.51       12.59      1.67 o 
  -1   7   4        8.17        6.54      1.54 o 
   0   7   4        5.25        3.98      1.35 o 
   1   7   4       60.99       61.96      3.28 o 
   2   7   4       89.85       91.72      4.01 o 
   3   7   4        1.29        0.44      1.00 o 
   4   7   4        0.01        0.54      0.69 o 
   5   7   4        0.91        1.00      0.64 o 
   6   7   4        1.93        1.37      0.66 o 
  -4   8   4       57.90       48.15      2.80 o 
  -3   8   4        2.01        0.40      0.88 o 
  -2   8   4        0.00        0.24      0.84 o 
  -1   8   4        0.00       -0.41      0.94 o 
   0   8   4       17.53       12.53      1.99 o 
   1   8   4        1.05        1.85      0.94 o 
   2   8   4        0.83        0.61      1.08 o 
   3   8   4       53.06       55.54      3.60 o 
   4   8   4        4.12        1.45      1.29 o 
   5   8   4        6.21        7.09      1.04 o 
  -3   9   4        0.25        0.04      0.77 o 
  -2   9   4       30.18       27.17      2.61 o 
  -1   9   4       42.15       41.97      3.27 o 
   0   9   4        5.23        2.27      1.48 o 
   1   9   4        8.86       10.13      2.23 o 
   2   9   4       13.51       16.71      2.55 o 
   3   9   4        5.03        3.86      1.75 o 
   4   9   4        2.50        1.32      1.01 o 
  -1  10   4        2.07        2.44      1.51 o 
   0  10   4        0.34       -0.09      0.71 o 
   1  10   4        1.91        1.33      1.08 o 
   2  10   4       18.59       14.25      2.62 o 
  -2  -7   5       32.58       32.93      3.03 o 
  -1  -7   5       22.20       23.58      1.61 o 
   0  -7   5        0.91        0.52      0.67 o 
   1  -7   5        0.67        0.99      0.78 o 
  -4  -6   5        1.89        1.73      0.56 o 
  -3  -6   5       37.78       38.33      3.70 o 
  -2  -6   5        2.23        1.33      0.68 o 
  -1  -6   5       34.44       28.98      1.60 o 
   0  -6   5      142.51      140.77      3.38 o 
   1  -6   5       29.15       28.62      2.20 o 
   2  -6   5       26.34       31.40      2.65 o 
   3  -6   5        3.32        2.88      0.81 o 
  -5  -5   5        8.35        6.87      1.10 o 
  -4  -5   5        1.04        0.59      0.44 o 
  -3  -5   5        3.85        3.60      1.41 o 
  -2  -5   5        0.00        0.20      0.48 o 
  -1  -5   5       50.57       44.17      3.25 o 
   0  -5   5        8.23        6.49      0.93 o 
   1  -5   5      105.77      112.37      2.94 o 
   2  -5   5        3.82        3.98      0.77 o 
   3  -5   5        9.68       15.20      1.45 o 
   4  -5   5       17.94       15.98      1.26 o 
  -6  -4   5        0.00       -0.10      1.08 o 
  -5  -4   5        2.61        2.14      0.57 o 
  -4  -4   5       21.33       16.49      0.85 o 
  -3  -4   5      167.50      159.86      2.84 o 
  -2  -4   5       73.29       80.38      2.44 o 
  -1  -4   5       41.98       40.00      1.30 o 
   0  -4   5        4.81        7.23      0.77 o 
   1  -4   5      100.49      100.80      5.25 o 
   2  -4   5       28.80       29.94      1.77 o 
   3  -4   5      537.64      535.37     12.52 o 
   4  -4   5        2.27        2.29      0.55 o 
   5  -4   5       10.51       11.39      1.34 o 
  -6  -3   5        5.51        6.49      1.14 o 
  -5  -3   5        1.73        0.89      0.35 o 
  -4  -3   5       30.25       41.43      2.60 o 
  -3  -3   5      141.48      149.95      5.68 o 
  -2  -3   5       53.82       62.13      1.17 o 
  -1  -3   5        3.94        0.95      0.61 o 
   0  -3   5       92.60      101.50      1.84 o 
   1  -3   5       14.84       14.27      0.80 o 
   2  -3   5      187.69      190.56      3.77 o 
   3  -3   5      543.85      575.97     10.34 o 
   4  -3   5       23.93       23.88      1.34 o 
   5  -3   5       20.21       15.74     11.41 o 
   6  -3   5       51.49       61.10      4.82 o 
  -6  -2   5       16.16       15.16      1.53 o 
  -5  -2   5        4.58        3.89      0.53 o 
  -4  -2   5      255.15      251.25      4.63 o 
  -3  -2   5      185.20      168.86      4.63 o 
  -2  -2   5      210.08      187.68      2.21 o 
  -1  -2   5       21.95       23.47      2.00 o 
   0  -2   5      534.89      550.08      7.52 o 
   1  -2   5        6.86       16.66      2.34 o 
   2  -2   5       71.50       66.18      3.37 o 
   3  -2   5       80.33       70.39      3.06 o 
   4  -2   5        1.19        1.08      0.48 o 
   5  -2   5       10.06       10.93      1.67 o 
   6  -2   5       15.63       17.18      1.67 o 
  -7  -1   5        0.33        0.46      0.92 o 
  -6  -1   5       26.96       19.98      0.69 o 
  -5  -1   5        0.10        0.16      0.28 o 
  -4  -1   5       43.08       48.03      1.52 o 
  -3  -1   5       96.65      121.28      2.90 o 
  -2  -1   5      125.47      122.00      1.23 o 
  -1  -1   5      298.74      267.63      4.25 o 
   0  -1   5      844.70      932.04     14.67 o 
   1  -1   5      179.40      165.78      2.44 o 
   2  -1   5      194.84      177.93      2.72 o 
   3  -1   5       23.70       28.70      2.87 o 
   4  -1   5       62.96       52.13      2.45 o 
   5  -1   5        0.19        0.25      0.72 o 
   6  -1   5       35.88       34.32      2.68 o 
   7  -1   5       27.51       28.86      2.79 o 
  -7   0   5       39.52       32.54      1.71 o 
  -6   0   5       60.81       50.86      1.38 o 
  -5   0   5      237.68      233.75      4.40 o 
  -4   0   5      138.23      141.62      4.54 o 
  -3   0   5        3.16        3.40      1.01 o 
  -2   0   5     1133.27     1129.23     19.09 o 
  -1   0   5       29.46       21.96      0.53 o 
   0   0   5        8.61        7.57      0.97 o 
   1   0   5      226.96       -0.20      0.13 o 
   2   0   5      183.91      162.64      2.39 o 
   3   0   5       96.73       93.87      3.53 o 
   4   0   5      451.56      447.72     12.29 o 
   5   0   5        4.97        3.99      1.60 o 
   6   0   5       18.14       21.21      3.20 o 
   7   0   5       28.57       27.71      2.70 o 
  -7   1   5       18.95       16.63      0.80 o 
  -6   1   5       10.91       12.71      0.66 o 
  -5   1   5        2.05        2.20      0.32 o 
  -4   1   5       21.01       16.15      1.07 o 
  -3   1   5      161.36      171.27      3.50 o 
  -2   1   5      838.44      934.92     21.67 o 
  -1   1   5     1173.37     1395.35     37.41 o 
   0   1   5       28.93       30.53      1.50 o 
   1   1   5     1049.18       10.46      0.62 o 
   2   1   5        0.06       14.85      7.44 o 
   3   1   5       41.44       43.90      2.29 o 
   4   1   5       62.31       51.58      3.17 o 
   5   1   5       17.73       27.75      1.67 o 
   6   1   5        2.70        3.79      1.70 o 
   7   1   5       61.29       57.10      4.94 o 
  -7   2   5        8.27        4.56      0.49 o 
  -6   2   5        3.47        3.80      0.46 o 
  -5   2   5      112.91      107.11      1.69 o 
  -4   2   5        1.21       10.66      1.13 o 
  -3   2   5      283.59      291.98      6.83 o 
  -2   2   5      574.94      737.00     17.05 o 
  -1   2   5       96.84       85.54      2.55 o 
   0   2   5      129.56      113.64      2.37 o 
   1   2   5     1259.66     1399.24     25.25 o 
   2   2   5      229.03      199.76      3.34 o 
   3   2   5       20.87       20.06      1.26 o 
   4   2   5      507.57      473.87      8.44 o 
   5   2   5        3.00        2.22      1.27 o 
   6   2   5        0.42        0.10      0.56 o 
   7   2   5        2.16        3.69      2.26 o 
  -7   3   5       51.39       60.32      2.68 o 
  -6   3   5        2.28        4.04      0.56 o 
  -5   3   5       59.21       55.09      1.57 o 
  -4   3   5      141.52      126.07      2.44 o 
  -3   3   5        6.11        8.11      0.63 o 
  -2   3   5      442.35      401.55     28.50 o 
  -1   3   5      112.02      106.17      1.87 o 
   0   3   5       40.58       46.28      1.30 o 
   1   3   5       16.67       17.72      0.97 o 
   2   3   5      844.52      868.50     14.81 o 
   3   3   5       97.73       81.25      2.48 o 
   4   3   5       57.95       62.31      2.71 o 
   5   3   5       15.14       12.28      0.60 o 
   6   3   5        4.82        3.14      3.45 o 
   7   3   5      161.38      161.99      8.27 o 
  -6   4   5       34.70       36.09      1.52 o 
  -5   4   5       11.33       16.15      1.50 o 
  -4   4   5        1.42        2.10      0.53 o 
  -3   4   5       10.70       10.84      0.77 o 
  -2   4   5        9.44        8.80      0.78 o 
  -1   4   5        7.24        5.19      0.73 o 
   0   4   5       44.29       45.60      1.59 o 
   1   4   5     2026.78     2363.21     47.60 o 
   2   4   5     2037.87     2431.01     51.18 o 
   3   4   5      367.93      388.29      7.87 o 
   4   4   5      189.97      188.13      6.73 o 
   5   4   5        0.27       -0.01      0.40 o 
   6   4   5       15.72       17.77      2.95 o 
   7   4   5        4.37        2.16      2.52 o 
  -6   5   5        2.62        1.36      0.70 o 
  -5   5   5      133.59      145.38      6.08 o 
  -4   5   5      238.36      247.13     14.37 o 
  -3   5   5      302.52      307.66      5.31 o 
  -2   5   5       68.03       54.30      1.78 o 
  -1   5   5        0.17        0.64      0.68 o 
   0   5   5      290.69      292.44      5.64 o 
   1   5   5       55.72       66.12      3.95 o 
   2   5   5      119.64      132.95      3.67 o 
   3   5   5      136.46      143.77      5.77 o 
   4   5   5       10.73        6.89      1.35 o 
   5   5   5       11.87       13.28      1.65 o 
   6   5   5       12.44       12.42      1.04 o 
   7   5   5        2.22        1.92      0.58 o 
  -6   6   5       10.56        8.20      1.73 o 
  -5   6   5        0.01        0.69      0.98 o 
  -4   6   5      105.55      118.28      3.16 o 
  -3   6   5       10.52        8.95      1.11 o 
  -2   6   5        8.16        6.97      1.30 o 
  -1   6   5       12.98       13.78      1.45 o 
   0   6   5       60.31       57.83      1.95 o 
   1   6   5       10.35       15.55      1.59 o 
   2   6   5       98.45      108.84      3.82 o 
   3   6   5       83.35       91.64      3.60 o 
   4   6   5        1.48        1.83      0.80 o 
   5   6   5        0.02        1.23      0.56 o 
   6   6   5        5.20        2.65      0.87 o 
  -5   7   5        0.10        0.46      0.67 o 
  -4   7   5        1.62        5.10      1.10 o 
  -3   7   5      152.35      156.73      4.20 o 
  -2   7   5       24.55       27.25      1.96 o 
  -1   7   5       39.34       37.30      2.36 o 
   0   7   5        1.07       -0.07      0.61 o 
   1   7   5        0.11        0.12      0.74 o 
   2   7   5        6.08        5.24      1.50 o 
   3   7   5       58.85       68.07      5.23 o 
   4   7   5        4.80        5.99      1.67 o 
   5   7   5       22.35       20.35      1.57 o 
   6   7   5       27.97       25.66      1.82 o 
  -4   8   5        0.23        0.62      0.81 o 
  -3   8   5       11.95       17.16      1.88 o 
  -2   8   5        1.97        1.57      1.10 o 
  -1   8   5        5.87        3.95      1.42 o 
   0   8   5       37.93       39.21      2.77 o 
   1   8   5       11.56       12.85      2.06 o 
   2   8   5       69.98       75.27      2.99 o 
   3   8   5       16.30       11.55      2.73 o 
   4   8   5        1.34        1.63      0.83 o 
   5   8   5        9.91       12.75      1.52 o 
  -3   9   5       26.68       26.55      2.43 o 
  -2   9   5        0.15        0.95      1.11 o 
  -1   9   5        3.50        3.58      1.43 o 
   0   9   5       47.70       50.24      3.36 o 
   1   9   5        4.48        4.48      1.66 o 
   2   9   5        0.51        0.41      1.12 o 
   3   9   5       27.73       28.91      3.03 o 
   4   9   5       12.21       13.57      2.57 o 
  -1  10   5        3.84        1.83      1.35 o 
   0  10   5        1.53        1.93      1.49 o 
   1  10   5       17.86       11.08      6.16 o 
   2  10   5       12.85       11.29      2.46 o 
  -3  -6   6        2.26        2.18      0.98 o 
  -2  -6   6        0.91        0.40      0.53 o 
  -1  -6   6        6.92        6.32      0.99 o 
   0  -6   6        2.64        3.00      0.86 o 
   1  -6   6        0.00        0.10      0.49 o 
   2  -6   6        1.04        1.03      0.97 o 
  -4  -5   6        0.01       -0.10      0.34 o 
  -3  -5   6        0.04        0.40      0.37 o 
  -2  -5   6        0.01        0.55      0.57 o 
  -1  -5   6       20.16       16.99      1.28 o 
   0  -5   6        0.81        0.15      0.46 o 
   1  -5   6       17.91       20.34      1.53 o 
   2  -5   6        2.93        2.18      0.79 o 
   3  -5   6        0.01       -0.10      0.37 o 
   4  -5   6        1.87        0.97      0.47 o 
  -5  -4   6        0.51        0.00      0.95 o 
  -4  -4   6        4.13        3.67      0.48 o 
  -3  -4   6       62.53       63.26      2.42 o 
  -2  -4   6       33.96       36.38      5.29 o 
  -1  -4   6       31.71       39.87      1.63 o 
   0  -4   6       88.02       82.30      4.30 o 
   1  -4   6      102.21      106.62      3.08 o 
   2  -4   6       25.40       26.38      1.36 o 
   3  -4   6        2.82        2.72      0.61 o 
   4  -4   6        2.08        1.98      0.65 o 
   5  -4   6        2.65        3.73      2.19 o 
  -6  -3   6        0.89        0.94      0.67 o 
  -5  -3   6       75.99       67.11      3.64 o 
  -4  -3   6        2.30        1.14      0.29 o 
  -3  -3   6      163.28      142.53      3.27 o 
  -2  -3   6       86.45       89.29      1.54 o 
  -1  -3   6      142.54      149.94      2.89 o 
   0  -3   6       10.26        7.90      0.69 o 
   1  -3   6        9.11       12.30      0.99 o 
   2  -3   6        0.57        0.13      0.35 o 
   3  -3   6      241.27      224.05      5.49 o 
   4  -3   6      126.75      107.02      5.03 o 
   5  -3   6       16.57       19.14      1.77 o 
  -6  -2   6       13.09       12.29      2.09 o 
  -5  -2   6        3.63        5.71      1.31 o 
  -4  -2   6        0.97        1.73      0.99 o 
  -3  -2   6     1297.83     1411.09     18.27 o 
  -2  -2   6       43.86       37.06      1.01 o 
  -1  -2   6       25.27       31.15      4.29 o 
   0  -2   6        3.13        2.23      0.74 o 
   1  -2   6      123.96      113.99      2.26 o 
   2  -2   6      231.14      237.13      4.19 o 
   3  -2   6       34.31       31.74      1.88 o 
   4  -2   6      122.24      112.30      4.29 o 
   5  -2   6       27.15       29.31      2.46 o 
   6  -2   6       34.90       38.39      3.16 o 
  -6  -1   6       42.13       41.18      3.24 o 
  -5  -1   6       84.60       80.11      2.84 o 
  -4  -1   6      122.16      128.13      3.69 o 
  -3  -1   6        0.26        0.90      0.51 o 
  -2  -1   6        0.13        0.02      0.18 o 
  -1  -1   6     1302.05     1431.10     20.47 o 
   0  -1   6       53.84       45.82      1.47 o 
   1  -1   6      105.64      101.99      4.73 o 
   2  -1   6      202.19      190.93      4.38 o 
   3  -1   6        7.55        5.32      0.80 o 
   4  -1   6        2.40        1.70      1.02 o 
   5  -1   6        1.63        2.14      1.07 o 
   6  -1   6       40.85       44.37      3.15 o 
  -7   0   6       11.74       12.16      2.12 o 
  -6   0   6       46.07       47.79      3.56 o 
  -5   0   6       82.69      100.73      4.74 o 
  -4   0   6       17.61       16.31      1.90 o 
  -3   0   6       11.20       12.03      1.57 o 
  -2   0   6      451.87      471.32     11.21 o 
  -1   0   6        7.31        7.24      0.31 o 
   0   0   6      762.78      724.09      7.64 o 
   1   0   6      284.60      265.62      4.07 o 
   2   0   6       23.59       18.70      0.74 o 
   3   0   6        8.33        9.05      1.54 o 
   4   0   6      160.54      166.89      6.24 o 
   5   0   6       18.51       13.17      2.19 o 
   6   0   6       16.23       16.85      3.48 o 
   7   0   6        0.03        0.37      1.06 o 
  -7   1   6        7.16        6.31      1.70 o 
  -6   1   6       79.50       87.34      3.73 o 
  -5   1   6      158.42      154.70      5.79 o 
  -4   1   6       26.12       20.59      2.09 o 
  -3   1   6      105.40      113.71      4.09 o 
  -2   1   6        3.11        9.32      0.75 o 
  -1   1   6      293.24      296.46      6.81 o 
   0   1   6        9.29       10.46      0.63 o 
   1   1   6      286.66      254.81      5.33 o 
   2   1   6      104.49      114.63      6.86 o 
   3   1   6      552.05      584.61     18.76 o 
   4   1   6       38.73       31.64      2.75 o 
   5   1   6       12.88       13.53      1.34 o 
   6   1   6       43.60       44.22      4.02 o 
   7   1   6       13.17       13.47      3.20 o 
  -6   2   6       13.07       15.11      0.62 o 
  -5   2   6       37.61       33.94      0.87 o 
  -4   2   6       17.14       13.94      0.38 o 
  -3   2   6      307.73      317.34      8.01 o 
  -2   2   6       11.10       30.37     12.42 o 
  -1   2   6      321.31      291.41      3.77 o 
   0   2   6      427.64      403.83      5.52 o 
   1   2   6        1.05        1.78      0.43 o 
   2   2   6       79.04       88.08      5.95 o 
   3   2   6        0.08        0.01      0.46 o 
   4   2   6      121.16      113.94      4.77 o 
   5   2   6       51.81       55.20      3.56 o 
   6   2   6       28.40       33.24      3.60 o 
   7   2   6       28.36       29.35      4.02 o 
  -6   3   6       81.91       97.30      1.89 o 
  -5   3   6      101.26       99.33      2.74 o 
  -4   3   6      147.60      147.66      8.30 o 
  -3   3   6        3.49        3.26      0.47 o 
  -2   3   6       23.04       13.73      0.83 o 
  -1   3   6      638.79      669.09     23.22 o 
   0   3   6     1140.71     1169.17     31.05 o 
   1   3   6      134.02      144.84      2.55 o 
   2   3   6        1.78        1.04      0.52 o 
   3   3   6      725.36      691.05     12.72 o 
   4   3   6       69.84       72.31      2.83 o 
   5   3   6       21.37       17.03      1.67 o 
   6   3   6        1.40        1.21      1.67 o 
   7   3   6        7.00        3.60      2.22 o 
  -6   4   6       61.14       67.74      1.68 o 
  -5   4   6        5.22        3.41      0.83 o 
  -4   4   6      231.03      222.52      5.10 o 
  -3   4   6      258.31      251.01      4.84 o 
  -2   4   6       80.74       78.20      1.50 o 
  -1   4   6      417.39      403.93      6.95 o 
   0   4   6       32.41       36.32      1.77 o 
   1   4   6        6.32        5.29      0.79 o 
   2   4   6     1460.56     1494.82     28.84 o 
   3   4   6        2.66        0.57      0.73 o 
   4   4   6      180.15      170.62      4.56 o 
   5   4   6        0.18        0.02      0.21 o 
   6   4   6       52.64       63.49      3.69 o 
   7   4   6        3.93        3.11      2.09 o 
  -6   5   6       26.41       26.36      1.81 o 
  -5   5   6       74.82       73.84      2.91 o 
  -4   5   6     1040.47     1032.34     18.71 o 
  -3   5   6       86.58       83.34      2.21 o 
  -2   5   6        3.38        2.85      0.62 o 
  -1   5   6       25.16       23.07      1.55 o 
   0   5   6      817.31      783.73     13.86 o 
   1   5   6      254.20      262.31      5.41 o 
   2   5   6       33.29       29.25      2.66 o 
   3   5   6        9.24       11.82      1.50 o 
   4   5   6       16.12       14.23      1.59 o 
   5   5   6        8.89        9.99      0.69 o 
   6   5   6        7.47        5.08      1.49 o 
   7   5   6        2.81        2.87      1.10 o 
  -5   6   6       25.69       30.53      3.07 o 
  -4   6   6        3.12        3.86      0.86 o 
  -3   6   6        1.69        0.91      0.93 o 
  -2   6   6      179.97      170.02      5.93 o 
  -1   6   6      429.90      400.85      8.29 o 
   0   6   6       37.29       40.31      2.11 o 
   1   6   6       22.14       24.19      1.82 o 
   2   6   6      138.08      156.77      6.41 o 
   3   6   6       34.22       37.32      4.38 o 
   4   6   6        0.03       -0.75      0.92 o 
   5   6   6      102.94      122.50      4.86 o 
   6   6   6       29.75       28.74      2.96 o 
  -5   7   6        0.52        0.74      0.65 o 
  -4   7   6       46.71       34.35      1.81 o 
  -3   7   6      118.49      125.92      3.97 o 
  -2   7   6        0.45        0.06      0.57 o 
  -1   7   6      235.38      252.21     11.21 o 
   0   7   6      187.92      182.65      6.28 o 
   1   7   6        1.97        2.19      1.15 o 
   2   7   6      165.71      166.27      5.39 o 
   3   7   6       17.90       32.76      3.60 o 
   4   7   6       22.03       24.26      1.89 o 
   5   7   6       19.67       28.59      3.14 o 
   6   7   6        0.05        0.08      0.37 o 
  -4   8   6       42.48       44.86      2.33 o 
  -3   8   6       29.25       22.53      1.82 o 
  -2   8   6        0.00        0.07      0.64 o 
  -1   8   6      150.66      131.10      4.40 o 
   0   8   6        0.31        0.59      0.97 o 
   1   8   6       91.64      100.45      6.55 o 
   2   8   6       14.35       18.71      3.20 o 
   3   8   6        0.29        0.58      1.08 o 
   4   8   6       17.00       17.45      2.64 o 
   5   8   6       52.60       63.68      4.53 o 
  -3   9   6        3.08        3.40      1.27 o 
  -2   9   6        0.00        0.60      0.90 o 
  -1   9   6       22.84       28.78      3.64 o 
   0   9   6        0.06        0.39      0.99 o 
   1   9   6        7.80        8.61      1.93 o 
   2   9   6       17.00       17.61      2.46 o 
   3   9   6        4.16        5.63      1.92 o 
   4   9   6       60.84       70.70      4.66 o 
  -1  10   6        5.00        6.69      1.42 o 
   0  10   6        0.19        0.72      0.85 o 
   1  10   6        3.99        3.10      1.62 o 
   2  10   6       23.70       24.86      4.28 o 
  -1  -6   7       20.54       19.64      1.36 o 
   0  -6   7        0.19        0.02      0.47 o 
  -3  -5   7        0.79        0.78      0.43 o 
  -2  -5   7        3.87        9.31      3.27 o 
  -1  -5   7       10.77        8.76      1.19 o 
   0  -5   7       23.20       29.69      1.61 o 
   1  -5   7       15.76       18.76      1.60 o 
   2  -5   7       17.40       15.76      1.34 o 
   3  -5   7       16.56       19.84      3.40 o 
  -4  -4   7       28.94       34.54      4.77 o 
  -3  -4   7        0.47        0.51      0.39 o 
  -2  -4   7        0.21        0.31      0.34 o 
  -1  -4   7      145.85      153.57      3.51 o 
   0  -4   7        5.27        2.93      1.05 o 
   1  -4   7      260.80      251.33      5.96 o 
   2  -4   7        0.97        1.52      0.84 o 
   3  -4   7        0.19        0.55      0.41 o 
   4  -4   7        5.82        4.78      2.21 o 
  -5  -3   7        4.33        5.42      1.49 o 
  -4  -3   7       14.24       15.21      0.46 o 
  -3  -3   7       65.59       71.81      2.45 o 
  -2  -3   7      108.46      111.16      1.75 o 
  -1  -3   7       11.85       27.13      4.12 o 
   0  -3   7        6.65        3.88      0.82 o 
   1  -3   7      145.72      138.73      3.18 o 
   2  -3   7       59.04       62.10      3.84 o 
   3  -3   7        3.43        2.33      0.55 o 
   4  -3   7       70.34       73.26      5.05 o 
   5  -3   7        0.28        1.11      0.88 o 
  -6  -2   7        0.55       -0.13      0.95 o 
  -5  -2   7       21.59       19.91      4.28 o 
  -4  -2   7       51.98       59.64      2.27 o 
  -3  -2   7       35.20       35.83      2.43 o 
  -2  -2   7      248.12      258.32      6.18 o 
  -1  -2   7       14.91       16.89      1.05 o 
   0  -2   7        4.22        4.65      0.90 o 
   1  -2   7      306.73      294.80      5.31 o 
   2  -2   7        7.88        9.62      0.77 o 
   3  -2   7        3.23        3.19      1.37 o 
   4  -2   7       13.68       13.02      2.03 o 
   5  -2   7       12.67       13.12      2.03 o 
   6  -2   7        4.10        4.93      1.78 o 
  -6  -1   7        0.45       -0.03      0.85 o 
  -5  -1   7       32.79       34.74      3.40 o 
  -4  -1   7       55.08       59.17      2.16 o 
  -3  -1   7        2.22        2.49      1.72 o 
  -2  -1   7      250.72      232.86      6.27 o 
  -1  -1   7      145.35      140.60      3.43 o 
   0  -1   7      346.82      353.53      7.03 o 
   1  -1   7      105.04      122.41      2.77 o 
   2  -1   7        0.03        0.18      0.23 o 
   3  -1   7        0.08        0.74      0.76 o 
   4  -1   7      665.19      706.42     15.29 o 
   5  -1   7        1.73        3.43      1.29 o 
   6  -1   7       19.85       27.57      2.80 o 
  -6   0   7       10.70       13.14      2.39 o 
  -5   0   7        0.11       -0.46      1.18 o 
  -4   0   7        5.02        5.75      1.70 o 
  -3   0   7        1.14        3.50      1.27 o 
  -2   0   7      278.54      282.36      7.65 o 
  -1   0   7        9.26        6.98      0.36 o 
   0   0   7        9.06       10.53      1.02 o 
   1   0   7       10.40        8.52      0.96 o 
   2   0   7      131.14      143.68      2.17 o 
   3   0   7      241.70      235.48      4.99 o 
   4   0   7       42.30       47.39      2.61 o 
   5   0   7       15.28       11.54      1.62 o 
   6   0   7        2.61        2.61      1.43 o 
  -6   1   7        6.27        3.50      1.67 o 
  -5   1   7       10.96       13.14      2.32 o 
  -4   1   7       12.47       11.05      1.86 o 
  -3   1   7      204.98      221.24      6.67 o 
  -2   1   7       72.55       84.65      3.43 o 
  -1   1   7       32.00       31.17      1.03 o 
   0   1   7        5.72        6.87      0.63 o 
   1   1   7     1626.93     1524.14    196.21 o 
   2   1   7        0.46        0.75      0.29 o 
   3   1   7      137.62      136.40      2.16 o 
   4   1   7      192.22      182.28      6.70 o 
   5   1   7        1.05        1.50      1.34 o 
   6   1   7      104.17      100.21      6.08 o 
   7   1   7        0.46        1.11      1.86 o 
  -6   2   7        1.95        3.79      1.73 o 
  -5   2   7       69.38       78.08      4.38 o 
  -4   2   7       23.94       17.22      1.27 o 
  -3   2   7       18.68       21.11      2.06 o 
  -2   2   7      215.72      226.57      6.11 o 
  -1   2   7       16.93       20.74      1.16 o 
   0   2   7      683.99      691.19     10.50 o 
   1   2   7       12.82       27.50      4.45 o 
   2   2   7        0.14        2.54      0.45 o 
   3   2   7      243.05      237.14      6.91 o 
   4   2   7      372.06      369.11     11.08 o 
   5   2   7       24.67       28.37      2.88 o 
   6   2   7       20.67       61.91      5.03 o 
   7   2   7       61.48       60.01      5.26 o 
  -6   3   7       77.31       86.84      4.84 o 
  -5   3   7        6.34        4.32      0.46 o 
  -4   3   7       48.75       46.97      2.79 o 
  -3   3   7      257.56      256.19      5.74 o 
  -2   3   7      350.77      340.52      4.89 o 
  -1   3   7        0.87       -0.27      0.47 o 
   0   3   7      392.73      363.92      5.38 o 
   1   3   7       95.53      110.08      2.30 o 
   2   3   7        0.07       -0.15      0.40 o 
   3   3   7      386.04      384.89      6.84 o 
   4   3   7       69.18       69.72      2.81 o 
   5   3   7      105.57      112.44      5.59 o 
   6   3   7      113.84      125.64      7.42 o 
   7   3   7        0.40        1.47      1.86 o 
  -6   4   7       18.41       16.09      1.21 o 
  -5   4   7        7.19        4.76      0.77 o 
  -4   4   7       39.14       47.01      1.73 o 
  -3   4   7      113.31      100.87      2.16 o 
  -2   4   7       75.81       78.10      2.55 o 
  -1   4   7      294.58      290.85      5.83 o 
   0   4   7     1397.54     1581.65     79.51 o 
   1   4   7       62.17       64.47      2.16 o 
   2   4   7       74.02       75.26      2.38 o 
   3   4   7        4.82        4.38      1.47 o 
   4   4   7        0.55       -0.56      0.73 o 
   5   4   7        0.51        0.17      0.24 o 
   6   4   7       34.49       36.85      2.37 o 
   7   4   7        0.75        1.60      1.80 o 
  -6   5   7       72.62       71.16      2.08 o 
  -5   5   7        2.29        2.35      1.01 o 
  -4   5   7        4.13        4.31      0.69 o 
  -3   5   7        2.81        1.19      0.48 o 
  -2   5   7       15.40       14.59      1.03 o 
  -1   5   7      142.36      149.81      2.96 o 
   0   5   7      175.35      165.32      3.51 o 
   1   5   7       74.78       72.10      2.52 o 
   2   5   7        3.80        1.86      0.87 o 
   3   5   7       18.67       20.71      1.93 o 
   4   5   7        7.06        5.72      0.94 o 
   5   5   7       95.41      110.01      4.51 o 
   6   5   7        0.00        0.04      0.25 o 
  -5   6   7        4.02        2.12      0.85 o 
  -4   6   7       20.79       15.62      1.08 o 
  -3   6   7      101.51       98.41      9.81 o 
  -2   6   7       39.96       38.75      2.23 o 
  -1   6   7      145.89      135.36      3.30 o 
   0   6   7       26.42       38.88      6.14 o 
   1   6   7        0.02        0.41      0.69 o 
   2   6   7        0.04       -0.09      0.45 o 
   3   6   7      526.23      525.69     15.93 o 
   4   6   7       20.94       25.95      4.92 o 
   5   6   7       12.94       11.00      2.13 o 
   6   6   7        1.40        1.68      0.61 o 
  -5   7   7       10.04       11.93      1.14 o 
  -4   7   7        0.63        0.17      0.47 o 
  -3   7   7       11.48       13.21      1.33 o 
  -2   7   7        4.06        3.39      0.94 o 
  -1   7   7       51.61       51.64      2.46 o 
   0   7   7        4.92        4.32      1.27 o 
   1   7   7       37.74       39.56      2.58 o 
   2   7   7      160.89      173.27      5.49 o 
   3   7   7        1.08        0.74      1.04 o 
   4   7   7       10.04        8.82      1.94 o 
   5   7   7       31.08       35.13      2.52 o 
  -4   8   7        0.04        1.33      0.94 o 
  -3   8   7        0.55        0.27      0.64 o 
  -2   8   7        2.54        0.36      0.69 o 
  -1   8   7        7.13        5.81      1.37 o 
   0   8   7       74.53       74.18      3.51 o 
   1   8   7       19.04       15.77      2.00 o 
   2   8   7        0.43        0.74      0.80 o 
   3   8   7       36.39       31.33      2.90 o 
   4   8   7       25.64       29.04      3.19 o 
   5   8   7       29.24       27.70      3.45 o 
  -3   9   7        0.99        0.50      0.80 o 
  -2   9   7        0.46        0.76      0.85 o 
  -1   9   7        1.00        1.91      1.09 o 
   0   9   7        0.52        0.22      0.87 o 
   1   9   7        0.00        0.36      0.99 o 
   2   9   7       20.63       26.41      2.73 o 
   3   9   7       41.72       47.10      3.59 o 
   4   9   7        1.88        2.41      1.73 o 
   0  10   7        0.54        0.78      1.15 o 
   1  10   7       10.34        8.52      2.08 o 
   2  10   7        7.50        6.52      2.04 o 
  -1  -5   8       10.67        5.17      3.15 o 
   0  -5   8       48.17       55.18      2.65 o 
   1  -5   8        3.40        2.77      1.02 o 
  -3  -4   8        1.15        0.62      0.41 o 
  -2  -4   8       15.98       15.21      1.17 o 
  -1  -4   8        5.22        4.14      0.76 o 
   0  -4   8       63.06       61.04      3.53 o 
   1  -4   8       17.16       14.01      1.41 o 
   2  -4   8       42.89       41.01      2.78 o 
   3  -4   8       10.45       13.30      1.41 o 
  -4  -3   8       44.90       54.70      3.38 o 
  -3  -3   8       22.58       21.42      0.98 o 
  -2  -3   8       70.71       72.52      1.87 o 
  -1  -3   8        3.80        2.31      1.01 o 
   0  -3   8      111.24       88.52     18.84 o 
   1  -3   8       24.53       24.40      2.05 o 
   2  -3   8      173.94      183.59      4.32 o 
   3  -3   8        8.60       11.33      1.10 o 
   4  -3   8        0.16        0.07      0.24 o 
  -5  -2   8        0.25        0.65      1.34 o 
  -4  -2   8       17.58       24.86      2.30 o 
  -3  -2   8       13.65        6.34      2.40 o 
  -2  -2   8      148.30      145.71      4.99 o 
  -1  -2   8      258.79      279.30      4.34 o 
   0  -2   8       43.46       38.85      2.22 o 
   1  -2   8       18.28       23.28      1.46 o 
   2  -2   8      224.56      219.09      6.60 o 
   3  -2   8       29.88       33.49      1.01 o 
   4  -2   8      204.51      220.81     10.25 o 
   5  -2   8        0.19        0.15      0.86 o 
  -5  -1   8       35.33       43.60      4.05 o 
  -4  -1   8       33.78       32.95      3.53 o 
  -3  -1   8       19.30       22.79      2.02 o 
  -2  -1   8      693.35      738.17     14.82 o 
  -1  -1   8        4.52        4.66      0.48 o 
   0  -1   8        3.38        3.53      0.45 o 
   1  -1   8       71.82       67.15      1.31 o 
   2  -1   8       15.76       16.20      1.31 o 
   3  -1   8      152.44      149.05      4.24 o 
   4  -1   8      102.34       95.97      4.03 o 
   5  -1   8       51.87       56.68      3.36 o 
  -6   0   8       11.18       12.22      2.55 o 
  -5   0   8       43.94       44.97      2.52 o 
  -4   0   8       16.60       18.89      2.68 o 
  -3   0   8      247.43      262.62      8.96 o 
  -2   0   8      501.98      519.36     14.77 o 
  -1   0   8        0.84        2.45      0.78 o 
   0   0   8       62.22       55.03      1.10 o 
   1   0   8      425.47      417.19      5.47 o 
   2   0   8        6.98        8.19      0.70 o 
   3   0   8       26.70       29.22      1.88 o 
   4   0   8        4.95        2.57      1.19 o 
   5   0   8       31.95       29.39      2.46 o 
   6   0   8       11.32        9.24      2.02 o 
  -6   1   8        0.19        3.07      1.76 o 
  -5   1   8      125.74      133.65      6.50 o 
  -4   1   8        6.37        5.16      1.80 o 
  -3   1   8       41.40       51.94      3.27 o 
  -2   1   8       83.14       90.57      4.05 o 
  -1   1   8       29.77       23.84      0.59 o 
   0   1   8        8.02        5.80      0.64 o 
   1   1   8       51.71       43.68      5.67 o 
   2   1   8       25.28       26.02      1.07 o 
   3   1   8        0.03        0.76      0.34 o 
   4   1   8       23.67       22.09      2.61 o 
   5   1   8       21.22       23.40      3.04 o 
   6   1   8       19.77       22.91      3.56 o 
  -6   2   8       51.06       51.22      4.18 o 
  -5   2   8       82.11       91.22      5.56 o 
  -4   2   8       20.66       26.12      2.78 o 
  -3   2   8       67.44       98.38      4.38 o 
  -2   2   8        1.08        2.52      1.14 o 
  -1   2   8      101.77       92.54      6.80 o 
   0   2   8      178.55      190.57      6.96 o 
   1   2   8      108.35      118.03      3.51 o 
   2   2   8       79.74       84.61      1.93 o 
   3   2   8      289.11      283.08     12.73 o 
   4   2   8        1.35        0.88      1.08 o 
   5   2   8       21.35       23.27      2.91 o 
   6   2   8        3.79        2.78      2.09 o 
  -6   3   8        0.06        0.42      1.31 o 
  -5   3   8        6.05        6.60      1.96 o 
  -4   3   8       46.70       51.61      3.40 o 
  -3   3   8       53.99       86.78      3.92 o 
  -2   3   8       55.32       51.39      1.66 o 
  -1   3   8      557.55      545.36     13.92 o 
   0   3   8       16.06       18.97      0.89 o 
   1   3   8       27.26       28.55      1.10 o 
   2   3   8      201.82      194.42      3.89 o 
   3   3   8       46.99       50.91      2.23 o 
   4   3   8       27.85       22.03      0.77 o 
   5   3   8        1.14        0.98      1.50 o 
   6   3   8       19.82       19.97      3.53 o 
  -6   4   8       28.90       29.51      3.37 o 
  -5   4   8        1.35        0.74      0.24 o 
  -4   4   8       45.29       43.65      1.22 o 
  -3   4   8       60.42       49.87      1.39 o 
  -2   4   8       26.63       24.98      0.86 o 
  -1   4   8       93.27      111.44      2.16 o 
   0   4   8      386.39      358.37      5.76 o 
   1   4   8       39.41       38.66      1.64 o 
   2   4   8      426.23      416.75      7.77 o 
   3   4   8      118.36      111.84      3.73 o 
   4   4   8        0.18        0.41      0.72 o 
   5   4   8       53.02       51.91      2.47 o 
   6   4   8        0.12        0.11      0.69 o 
  -5   5   8        9.99       10.56      0.95 o 
  -4   5   8      171.53      165.17      2.95 o 
  -3   5   8      123.92      109.75      2.07 o 
  -2   5   8        7.74        8.68      1.47 o 
  -1   5   8      367.88      339.80      6.02 o 
   0   5   8        0.18        0.27      0.49 o 
   1   5   8       63.20       59.81      2.04 o 
   2   5   8        0.87        1.11      0.82 o 
   3   5   8      250.44      253.19      5.30 o 
   4   5   8        0.39        0.02      0.62 o 
   5   5   8       24.25       27.84      5.18 o 
   6   5   8        0.19        0.00      0.72 o 
  -5   6   8        0.95        1.01      0.92 o 
  -4   6   8        0.22        0.54      0.55 o 
  -3   6   8      127.64      114.12      2.64 o 
  -2   6   8       11.15       11.69      1.12 o 
  -1   6   8       12.59       12.01      1.50 o 
   0   6   8       85.90       82.94      2.56 o 
   1   6   8        1.71        2.10      0.92 o 
   2   6   8      644.21      640.69     13.64 o 
   3   6   8      237.91      257.60      9.84 o 
   4   6   8      105.83      120.67      4.69 o 
   5   6   8        0.35        2.30      1.56 o 
   6   6   8        9.24        6.95      1.99 o 
  -4   7   8      163.25      152.35      4.90 o 
  -3   7   8      284.29      258.14      5.16 o 
  -2   7   8       27.13       30.55      1.77 o 
  -1   7   8       69.84       64.64      2.41 o 
   0   7   8        8.31        9.68      1.34 o 
   1   7   8       16.67       19.51      1.86 o 
   2   7   8        3.99        2.73      1.31 o 
   3   7   8       11.22       12.27      2.17 o 
   4   7   8       16.71       15.77      3.69 o 
   5   7   8       29.95       27.51      3.07 o 
  -3   8   8       14.80       17.31      1.70 o 
  -2   8   8        9.04        5.87      1.10 o 
  -1   8   8        1.20       23.55     10.61 o 
   0   8   8        5.96        5.39      1.37 o 
   1   8   8       14.77       11.91      1.81 o 
   2   8   8        2.98       21.66     12.16 o 
   3   8   8        3.07        2.83      1.46 o 
   4   8   8       42.35       49.51      3.88 o 
  -2   9   8        4.15        3.73      1.32 o 
  -1   9   8       11.92       10.32      4.13 o 
   0   9   8        0.08        0.80      1.03 o 
   1   9   8        5.77        4.23      1.57 o 
   2   9   8       19.29       20.54      2.50 o 
   3   9   8        2.60        4.27      1.77 o 
  -2  -4   9        6.55        5.13      1.00 o 
  -1  -4   9        0.24        0.34      0.71 o 
   0  -4   9        2.52        2.82      0.95 o 
   1  -4   9       20.19       23.53      1.68 o 
  -3  -3   9        2.04        0.81      0.71 o 
  -2  -3   9       23.14       28.30      1.25 o 
  -1  -3   9        0.99        1.25      0.71 o 
   0  -3   9        7.51        4.52      4.87 o 
   1  -3   9        5.76        6.08      1.20 o 
   2  -3   9        0.34        0.31      0.39 o 
   3  -3   9        6.32        3.25      0.67 o 
  -4  -2   9        2.12        1.93      0.94 o 
  -3  -2   9        2.30        3.45      1.29 o 
  -2  -2   9        0.41        0.77      0.26 o 
  -1  -2   9        8.25       11.96      0.78 o 
   0  -2   9        5.09        6.50      0.88 o 
   1  -2   9       33.66       35.14      1.17 o 
   2  -2   9       26.84       26.41      1.21 o 
   3  -2   9       11.87       10.50      1.52 o 
   4  -2   9       11.03       12.44      1.92 o 
  -5  -1   9       25.44       41.77      4.25 o 
  -4  -1   9       39.97       38.80      4.05 o 
  -3  -1   9        0.13        0.00      0.82 o 
  -2  -1   9       29.20       24.48      2.97 o 
  -1  -1   9        1.46        1.75      0.40 o 
   0  -1   9       30.45       30.58      1.32 o 
   1  -1   9        9.75        9.95      1.87 o 
   2  -1   9        4.57        5.02      1.19 o 
   3  -1   9        1.97        1.50      0.92 o 
   4  -1   9       70.39       76.05      3.54 o 
   5  -1   9       34.32       32.55      2.83 o 
  -5   0   9        0.17        0.16      1.18 o 
  -4   0   9        0.60        0.46      0.75 o 
  -3   0   9        0.03       -0.72      1.24 o 
  -2   0   9      425.15      483.08     14.97 o 
  -1   0   9        8.57       12.46      0.56 o 
   0   0   9        0.89        1.54      0.40 o 
   1   0   9       32.39       31.49      3.79 o 
   2   0   9        0.53        0.67      0.58 o 
   3   0   9      137.28      144.72      4.10 o 
   4   0   9       42.67       34.38      2.55 o 
   5   0   9        2.55        3.51      1.50 o 
  -5   1   9        7.86        5.29      1.27 o 
  -4   1   9        7.40        4.54      1.83 o 
  -3   1   9      174.80      200.29      7.71 o 
  -2   1   9       18.42       25.33      2.68 o 
  -1   1   9      178.10      175.41      4.04 o 
   0   1   9      316.80      327.38      7.19 o 
   1   1   9        3.10        3.39      0.55 o 
   2   1   9       69.85       75.37      1.92 o 
   3   1   9       62.69       48.12      1.41 o 
   4   1   9       41.51       43.54      3.46 o 
   5   1   9       12.92       13.66      2.78 o 
   6   1   9        1.47        2.63      1.48 o 
  -5   2   9        0.54       -0.10      1.11 o 
  -4   2   9       70.73       79.36      4.94 o 
  -3   2   9       47.37       60.53      3.86 o 
  -2   2   9        9.14       11.15      1.93 o 
  -1   2   9      227.35      209.71     15.02 o 
   0   2   9       85.96       89.41      1.92 o 
   1   2   9      173.37      160.99      4.25 o 
   2   2   9       48.28       35.25      3.43 o 
   3   2   9      117.10      103.56      2.24 o 
   4   2   9        8.86        7.19      1.80 o 
   5   2   9       29.02       34.35      3.69 o 
   6   2   9       14.08       12.75      1.86 o 
  -5   3   9       53.42       66.09      4.87 o 
  -4   3   9       17.98       16.31      2.68 o 
  -3   3   9       33.02       49.65      3.33 o 
  -2   3   9        5.41      103.01     25.72 o 
  -1   3   9       56.32       47.38      2.37 o 
   0   3   9      100.07      104.90      2.14 o 
   1   3   9       53.83       69.57      6.37 o 
   2   3   9       61.66       53.40      1.56 o 
   3   3   9       26.98       29.53      1.27 o 
   4   3   9        3.95        9.13      2.04 o 
   5   3   9        0.12        1.01      1.57 o 
   6   3   9       14.17       15.46      3.33 o 
  -5   4   9        9.93       11.86      2.65 o 
  -4   4   9       41.11       45.99      3.79 o 
  -3   4   9        9.14        8.63      0.37 o 
  -2   4   9       83.75       80.11      3.16 o 
  -1   4   9       32.64       33.67      1.26 o 
   0   4   9       75.91       73.52      1.88 o 
   1   4   9       73.84       66.69      1.82 o 
   2   4   9       40.77       38.86      1.86 o 
   3   4   9       23.35       22.07      1.72 o 
   4   4   9        1.52        1.97      1.01 o 
   5   4   9       14.01        8.26      7.57 o 
   6   4   9       15.04       15.13      3.27 o 
  -5   5   9        9.14       14.02      2.75 o 
  -4   5   9        3.83        1.84      0.52 o 
  -3   5   9        2.88        1.47      0.40 o 
  -2   5   9        0.81        0.89      0.40 o 
  -1   5   9       52.72       50.28      1.86 o 
   0   5   9       38.44       34.81      1.38 o 
   1   5   9       17.90       17.48      1.26 o 
   2   5   9       88.95       87.77      2.87 o 
   3   5   9       14.61       12.26      1.50 o 
   4   5   9       44.76       53.77      3.00 o 
   5   5   9       65.03       66.33      3.96 o 
   6   5   9       22.14       17.07      1.87 o 
  -4   6   9       10.92        8.46      0.66 o 
  -3   6   9       29.44       27.08      1.28 o 
  -2   6   9       54.23       54.41      1.72 o 
  -1   6   9       30.55       28.25      1.39 o 
   0   6   9        7.36        7.15      1.00 o 
   1   6   9        5.73        3.04      1.27 o 
   2   6   9        9.52        8.71      1.41 o 
   3   6   9       99.93      105.53      3.96 o 
   4   6   9       11.97       15.11      3.06 o 
   5   6   9       32.67       38.13      3.45 o 
  -4   7   9       10.45        6.13      0.73 o 
  -3   7   9      119.90      111.12      2.62 o 
  -2   7   9       14.46       13.68      1.73 o 
  -1   7   9       18.32       18.76      2.12 o 
   0   7   9        1.94        2.23      0.88 o 
   1   7   9       94.05      103.65      3.62 o 
   2   7   9       22.69       22.79      3.04 o 
   3   7   9        1.31        2.04      1.20 o 
   4   7   9       12.90       12.85      1.68 o 
   5   7   9       29.33       29.08     12.32 o 
  -3   8   9        4.91        4.97      1.16 o 
  -2   8   9        5.82        6.69      1.06 o 
  -1   8   9       13.61       12.11      1.37 o 
   0   8   9       32.02       36.60      2.35 o 
   1   8   9       50.13       45.97      2.75 o 
   2   8   9        1.65        2.45      1.30 o 
   3   8   9       46.20       51.02      3.57 o 
   4   8   9        2.54        6.74      2.12 o 
  -2   9   9       32.57       30.53      2.10 o 
  -1   9   9        2.19        1.18      0.94 o 
   0   9   9       86.88       94.13      5.95 o 
   1   9   9       35.44       37.27      2.96 o 
   2   9   9        8.71        9.82      2.03 o 
   3   9   9       17.42       17.61      2.67 o 
  -1  -3  10        0.00        0.12      0.31 o 
   0  -3  10        1.99        1.43      0.42 o 
   1  -3  10        4.09        4.61      0.71 o 
  -3  -2  10       21.04       32.62      2.39 o 
  -2  -2  10       15.78       16.96      1.95 o 
  -1  -2  10        1.24        1.74      0.55 o 
   0  -2  10       96.50       97.42      1.80 o 
   1  -2  10       38.31       32.92      2.04 o 
   2  -2  10       66.62       67.23      3.56 o 
   3  -2  10        0.20        0.59      0.84 o 
  -4  -1  10       22.89       24.51      3.76 o 
  -3  -1  10        3.20        3.01      1.93 o 
  -2  -1  10       11.03       18.17      2.78 o 
  -1  -1  10        1.21        0.84      0.36 o 
   0  -1  10        0.27        0.66      0.34 o 
   1  -1  10       16.02       12.54      1.65 o 
   2  -1  10       14.48       11.10      1.52 o 
   3  -1  10        1.02        1.69      0.96 o 
   4  -1  10        0.03        0.33      0.83 o 
  -4   0  10       40.37       50.07      4.67 o 
  -3   0  10       53.69       67.59      4.77 o 
  -2   0  10        7.69        7.48      2.03 o 
  -1   0  10      194.33      187.29      7.71 o 
   0   0  10        3.66        4.21      0.60 o 
   1   0  10        0.05        0.38      0.46 o 
   2   0  10       90.20       86.67      5.23 o 
   3   0  10      104.66      116.44      3.75 o 
   4   0  10       11.98        7.30      3.46 o 
  -4   1  10        7.61        7.68      1.44 o 
  -3   1  10        4.86        4.84      1.90 o 
  -2   1  10        7.70       10.79      2.32 o 
  -1   1  10        2.74        3.96      0.40 o 
   0   1  10      172.96      188.23      2.77 o 
   1   1  10       72.86       66.25      3.56 o 
   2   1  10       90.72       95.22      3.00 o 
   3   1  10       21.98       19.78      0.96 o 
   4   1  10        7.19        5.49      1.36 o 
   5   1  10      223.55      228.27      7.35 o 
  -5   2  10        0.02       -0.65      1.47 o 
  -4   2  10       17.03       25.10      3.33 o 
  -3   2  10        1.20        1.27      1.47 o 
  -2   2  10       21.73       26.08      2.88 o 
  -1   2  10      611.84      609.41     25.12 o 
   0   2  10       10.90        8.59      2.58 o 
   1   2  10        6.62        5.36      0.74 o 
   2   2  10        1.59        0.35      1.14 o 
   3   2  10      140.01      140.57      3.00 o 
   4   2  10       24.88       33.67      3.14 o 
   5   2  10       13.05       36.90      4.15 o 
  -5   3  10        1.55       -0.65      0.92 o 
  -4   3  10        0.13        0.82      1.47 o 
  -3   3  10       24.83       23.11      2.91 o 
  -2   3  10       43.39       39.39      3.14 o 
  -1   3  10       73.02       67.29     13.79 o 
   0   3  10      167.79      174.76      7.16 o 
   1   3  10       26.42       27.16      1.46 o 
   2   3  10      606.97      596.86     16.64 o 
   3   3  10        2.44        1.95      0.51 o 
   4   3  10       11.57       12.18      1.32 o 
   5   3  10       42.93       93.38      6.14 o 
  -4   4  10      151.44      157.93      7.62 o 
  -3   4  10        8.30        7.39      2.16 o 
  -2   4  10       57.20       54.63      1.63 o 
  -1   4  10      205.42      190.19      9.60 o 
   0   4  10        0.97        0.77      0.42 o 
   1   4  10      109.93      101.14      2.46 o 
   2   4  10        0.48        0.38      0.62 o 
   3   4  10       48.09       47.12      1.35 o 
   4   4  10        2.40        1.94      0.49 o 
   5   4  10      104.53      123.61      7.13 o 
  -4   5  10        2.14        1.01      0.92 o 
  -3   5  10        0.31        0.14      0.20 o 
  -2   5  10       71.10       63.36      1.33 o 
  -1   5  10      237.14      213.30      3.89 o 
   0   5  10       55.84       56.69      3.09 o 
   1   5  10       39.89       37.90      1.70 o 
   2   5  10       90.14       98.45      3.03 o 
   3   5  10        0.01       -0.29      0.66 o 
   4   5  10       80.00       91.35      4.01 o 
   5   5  10        1.70        1.99      1.06 o 
  -4   6  10       10.69        8.27      2.48 o 
  -3   6  10        4.12        4.20      0.46 o 
  -2   6  10       34.35       32.13      1.17 o 
  -1   6  10       53.98       52.02      1.65 o 
   0   6  10       75.82       74.17      2.50 o 
   1   6  10       86.30      105.04      4.41 o 
   2   6  10       20.99       20.56      2.11 o 
   3   6  10        0.01        0.94      0.91 o 
   4   6  10       19.08       16.78      2.29 o 
   5   6  10       13.69       15.29      2.49 o 
  -3   7  10        1.88        0.88      0.60 o 
  -2   7  10        4.79        5.99      1.06 o 
  -1   7  10        0.24       -0.01      0.41 o 
   0   7  10        0.97        1.33      0.92 o 
   1   7  10       72.33       69.79      3.34 o 
   2   7  10       34.05       26.36      2.17 o 
   3   7  10        0.58        1.26      1.10 o 
   4   7  10        2.33        4.30      1.70 o 
  -2   8  10        3.49        2.68      0.80 o 
  -1   8  10        8.89        6.54      1.08 o 
   0   8  10       55.41       54.66      2.68 o 
   1   8  10        5.28        3.56      1.25 o 
   2   8  10        9.47        7.88      1.69 o 
   3   8  10        8.99        3.70      1.66 o 
  -1   9  10        2.77        2.53      1.06 o 
   0   9  10        0.28       -0.04      0.60 o 
   1   9  10       10.90        7.18      4.48 o 
   2   9  10       21.52       12.22      9.18 o 
  -1  -2  11        6.48        6.21      1.93 o 
   0  -2  11        7.06        4.81      1.94 o 
   1  -2  11        9.70        6.76      1.41 o 
  -2  -1  11        7.69       11.83      2.68 o 
  -1  -1  11       10.10        9.28      2.19 o 
   0  -1  11        1.32        2.66      0.55 o 
   1  -1  11       28.04       30.87      4.49 o 
   2  -1  11        2.48        1.76      0.91 o 
   3  -1  11       67.06       79.71      3.51 o 
  -3   0  11       26.92       37.39      4.22 o 
  -2   0  11       10.59        8.14      2.29 o 
  -1   0  11        5.31        2.70      0.53 o 
   0   0  11       71.43       73.38      3.10 o 
   1   0  11       13.66       15.65      1.62 o 
   2   0  11       48.82       53.70      2.46 o 
   3   0  11       12.27        9.69      1.57 o 
  -4   1  11       10.38       10.95      2.81 o 
  -3   1  11       91.15      109.04      6.34 o 
  -2   1  11        8.67        7.75      2.09 o 
  -1   1  11      389.58      353.86     12.55 o 
   0   1  11       40.03       43.80      1.66 o 
   1   1  11       11.61        8.77      0.84 o 
   2   1  11        0.64       -0.25      0.28 o 
   3   1  11       54.51       51.50      2.92 o 
   4   1  11       88.90       84.03      3.61 o 
  -4   2  11        6.43        5.46      2.39 o 
  -3   2  11        6.31        7.39      2.32 o 
  -2   2  11      128.38      129.50      6.14 o 
  -1   2  11       88.49       79.12      4.29 o 
   0   2  11        0.43        0.41      0.40 o 
   1   2  11       17.82       17.65      1.25 o 
   2   2  11      211.57      194.77      7.55 o 
   3   2  11        9.97       10.92      0.95 o 
   4   2  11        0.06        0.49      1.14 o 
  -4   3  11       98.41      112.66      4.64 o 
  -3   3  11        0.00        0.78      1.41 o 
  -2   3  11       12.17       12.88      2.45 o 
  -1   3  11       12.88       10.94      0.89 o 
   0   3  11      114.90      125.58      6.10 o 
   1   3  11       12.51       11.19      1.35 o 
   2   3  11       30.08       25.38     16.29 o 
   3   3  11       15.66       13.96      1.26 o 
   4   3  11        1.45        2.29      1.54 o 
  -4   4  11        1.68       -0.16      1.34 o 
  -3   4  11        0.36       -0.59      1.31 o 
  -2   4  11        2.84        5.73      1.42 o 
  -1   4  11       57.66       56.38      8.14 o 
   0   4  11        0.38        0.69      0.90 o 
   1   4  11       36.99       37.08      1.85 o 
   2   4  11      143.85      143.93      3.29 o 
   3   4  11        5.96        4.89      1.89 o 
   4   4  11       35.34       35.06      1.20 o 
  -3   5  11        7.88        9.38      2.45 o 
  -2   5  11       70.50       70.45      3.00 o 
  -1   5  11        0.78        0.98      0.37 o 
   0   5  11       26.97       25.27      1.20 o 
   1   5  11        0.09        0.41      0.53 o 
   2   5  11       14.02       15.82      1.65 o 
   3   5  11       10.73        8.03      1.36 o 
   4   5  11       24.58       26.14      1.12 o 
  -3   6  11        3.74        4.87      1.34 o 
  -2   6  11       17.56       14.44      0.79 o 
  -1   6  11        5.81        5.08      0.77 o 
   0   6  11        1.86        2.21      0.77 o 
   1   6  11       57.82       60.10      3.71 o 
   2   6  11        2.64        1.96      0.89 o 
   3   6  11       57.88       62.15      3.09 o 
   4   6  11        2.42        2.25      1.41 o 
  -2   7  11       18.12       14.98      1.13 o 
  -1   7  11        3.27        2.52      0.67 o 
   0   7  11       55.14       53.64      2.35 o 
   1   7  11       25.17       22.33      1.78 o 
   2   7  11        0.90        1.49      1.01 o 
   3   7  11        7.04        4.29      1.48 o 
  -1   8  11        3.30        3.02      0.92 o 
   0   8  11       16.15       16.78      1.75 o 
   1   8  11        2.70        3.32      1.16 o 
   2   8  11        3.50        2.75      1.26 o 
  -1   0  12        0.02        0.78      1.24 o 
   0   0  12       14.43       17.08      0.81 o 
   1   0  12        0.05        0.23      0.36 o 
   2   0  12       73.84       73.24      3.46 o 
  -2   1  12        0.25       -0.36      1.21 o 
  -1   1  12        5.95        6.96      1.99 o 
   0   1  12        6.65        7.13      0.71 o 
   1   1  12       25.80       26.92      2.17 o 
   2   1  12       32.93       29.65      5.10 o 
   3   1  12        9.39        9.57      0.90 o 
  -3   2  12        6.51        8.11      2.58 o 
  -2   2  12        2.09        3.73      1.90 o 
  -1   2  12      134.56      145.35      6.57 o 
   0   2  12       56.73       63.20      2.75 o 
   1   2  12       13.37       15.02      3.73 o 
   2   2  12       85.11       79.96      3.45 o 
   3   2  12        1.96        1.13      0.47 o 
  -3   3  12        1.36        1.27      1.73 o 
  -2   3  12      125.07      157.28      7.62 o 
  -1   3  12       24.99       24.38      1.57 o 
   0   3  12        3.73        3.38      0.67 o 
   1   3  12       66.37       63.71      2.78 o 
   2   3  12        3.63        0.42      0.60 o 
   3   3  12        0.51        0.35      0.47 o 
  -3   4  12       14.94       30.56      3.89 o 
  -2   4  12       25.21       31.84      3.60 o 
  -1   4  12       53.90       50.50      6.41 o 
   0   4  12        0.16       -0.15      0.65 o 
   1   4  12       10.79       11.16      1.29 o 
   2   4  12        0.02       -0.13      0.47 o 
   3   4  12        7.15        3.28      0.70 o 
  -2   5  12       34.96       40.63      3.76 o 
  -1   5  12        0.00        0.07      0.26 o 
   0   5  12        7.47        9.16      0.77 o 
   1   5  12        1.82        3.67      0.83 o 
   2   5  12       15.48       14.48      1.31 o 
   3   5  12        0.27        0.21      0.36 o 
  -2   6  12        6.83        4.11      1.41 o 
  -1   6  12        0.75        0.23      0.46 o 
   0   6  12        0.72        0.55      0.53 o 
   1   6  12       65.66       64.78      3.20 o 
   2   6  12        9.28        7.32      1.26 o 
   3   6  12       28.38       31.89      2.49 o 
  -1   7  12        1.09        0.96      0.59 o 
   0   7  12       10.88       13.92      1.90 o 
   1   7  12       44.76       41.74      2.23 o 
   2   7  12        0.63        0.83      0.87 o 
   0   2  13       15.12       12.03      1.96 o 
   1   2  13        1.36        0.57      0.45 o 
  -1   3  13       36.12       39.94      3.82 o 
   0   3  13       26.88       28.16      1.26 o 
   1   3  13       42.81       46.91      1.94 o 
   2   3  13        0.13        0.15      0.39 o 
  -1   4  13        9.26        7.84      2.35 o 
   0   4  13      189.91      194.51      8.73 o 
   1   4  13        0.87        1.07      0.66 o 
   2   4  13        0.04        0.13      0.46 o 
  -1   5  13        0.14        0.85      1.34 o 
   0   5  13       20.04       17.64      3.53 o 
   1   5  13       14.93       17.77      1.93 o 
   2   5  13        2.71        2.51      0.98 o 
   0   6  13       25.86       26.52      1.55 o 
   1   6  13       19.77       20.19      1.38 o 
                                                 
